# Supplementary material for: The genome sequence of Bipolaris cookei reveals mechanisms of pathogenesis underlying target leaf spot of sorghum
Source: Sci Rep. 2017 Dec 8;7:17217. doi: 10.1038/s41598-017-17476-x (PMC5722872; doi:10.1038/s41598-017-17476-x)
Supplement: Supplementary file 2 — Supplementary tables [file 41598_2017_17476_MOESM2_ESM.xlsx]

## Sheet: TableS1
Table S1: Number of genes encoding carbohydrate-active enzymes (CAZymes) from different CAZyme families in B. cookei and other species.
	Bipolaris cookei	Bipolaris maydis C5	Bipolaris zeicola	Bipolaris sorokinina	Bipolaris oryzae	Bipolaris victoriae	Setosphaeria turcica	Pyrenophora teres f. teres	Pyrenophora tritici-repentis	Stagonospora nodorum	Alternaria brassicicola	Leptosphaeria maculans	Cladosporium fulvum	Dothistroma septosporum	Mycosphaerella graminicola	Septoria musiva	Septoria populicola
GH1	3	3	3	3	3	3	3	3	3	2	2	3	3	2	2	0	0
GH2	7	9	7	7	7	7	7	6	7	10	7	7	5	4	8	4	4
GH3	13	17	16	15	14	15	14	12	12	15	12	13	19	10	16	10	10
GH5	13	17	15	15	15	16	13	13	13	18	15	13	15	11	9	6	7
GH6	3	3	3	3	3	3	3	3	3	4	3	3	0	0	0	0	0
GH7	7	6	6	6	6	6	4	3	3	5	5	3	2	1	1	0	0
GH10	5	5	6	5	5	6	5	4	4	7	5	3	2	0	2	0	0
GH11	5	5	5	5	5	5	5	4	3	7	4	2	2	2	1	1	1
GH12	4	4	3	3	3	3	3	2	2	3	2	3	4	3	1	2	3
GH13	7	7	7	7	8	7	7	8	7	6	6	6	14	12	13	12	12
GH15	2	2	2	2	2	2	2	2	2	3	2	3	2	2	1	3	3
GH16	16	17	17	16	17	17	16	15	15	14	17	16	14	14	12	14	11
GH17	6	6	5	5	5	5	7	8	7	6	5	6	8	8	5	7	7
GH18	12	17	16	17	15	16	10	11	11	12	9	10	12	9	9	5	5
GH20	3	4	3	3	3	3	4	3	3	3	3	2	2	1	1	2	2
GH26	1	1	1	1	1	1	1	0	0	0	1	1	0	0	0	0	0
GH27	3	3	3	3	4	4	4	4	4	2	1	3	1	2	1	1	0
GH28	4	5	4	4	4	4	6	5	6	4	7	7	14	4	2	5	5
GH30	2	2	3	2	2	3	2	3	2	2	2	2	1	2	1	2	1
GH31	8	9	10	9	10	10	8	8	9	10	8	8	13	8	7	9	7
GH32	3	3	3	5	3	3	3	3	3	4	2	2	4	2	4	2	2
GH35	4	4	4	4	4	4	4	4	4	4	5	4	6	1	2	1	1
GH36	1	2	1	1	1	1	1	1	1	1	1	1	1	1	1	1	1
GH37	2	2	2	2	2	2	2	2	2	2	2	2	2	1	2	1	1
GH38	1	1	1	1	1	1	1	1	1	1	1	1	1	1	1	1	1
GH43	14	19	17	15	15	18	13	15	15	12	17	10	20	10	9	7	7
GH45	3	3	3	3	3	3	2	3	3	2	2	2	1	1	1	0	0
GH47	10	11	10	10	10	10	10	12	12	9	9	8	8	8	8	9	9
GH51	2	2	2	2	2	2	2	2	2	2	2	3	2	1	2	2	2
GH53	1	1	1	1	1	1	1	1	1	1	1	1	2	1	2	2	1
GH54	1	1	1	1	1	1	1	1	1	1	1	0	1	1	1	1	1
GH55	3	3	4	3	3	4	4	4	4	3	3	3	4	4	3	2	2
GH62	2	3	2	2	2	2	2	2	2	3	2	1	0	1	1	0	0
GH63	3	3	3	3	3	3	3	3	3	2	2	2	2	2	2	2	2
GH64	1	1	1	1	1	1	1	1	1	1	1	1	5	6	4	6	5
GH65	1	1	1	1	1	1	1	1	1	1	1	1	1	1	1	1	1
GH67	1	1	1	1	1	1	1	1	1	1	0	1	1	1	0	0	0
GH71	1	1	1	1	1	1	0	0	0	1	0	1	2	1	1	2	2
GH72	6	8	7	7	7	7	6	7	6	7	5	6	8	7	6	5	5
GH74	1	1	1	1	1	1	2	2	1	2	3	1	1	1	1	0	0
GH76	11	9	9	8	9	9	10	7	7	7	9	6	8	8	6	7	7
GH78	1	3	3	5	5	4	4	1	4	4	1	1	5	1	3	3	1
GH79	2	4	3	3	3	3	2	3	3	2	1	1	5	4	4	2	2
GH81	2	2	2	2	2	2	2	2	2	1	2	2	1	1	1	1	1
GH85	1	1	1	1	1	1	1	1	1	1	1	1	0	0	1	0	0
GH88	1	1	1	1	1	1	1	1	1	1	1	1	2	0	0	0	0
GH92	3	7	4	4	5	5	4	6	5	7	3	6	6	7	7	5	5
GH93	2	3	3	2	3	3	2	2	2	3	1	2	2	1	1	1	0
GH94	1	1	1	1	1	1	1	1	1	1	1	0	0	0	0	0	0
GH95	2	2	2	2	2	2	1	2	2	2	1	1	0	0	0	1	1
GH105	4	4	4	4	4	4	4	3	3	2	4	3	6	3	3	4	4
GH109	8	8	8	10	9	9	11	8	9	12	10	6	12	12	9	9	6
GH114	1	1	1	1	1	1	1	2	2	1	1	2	1	1	1	0	0
GH115	1	2	2	2	2	2	1	1	1	1	2	1	1	0	1	0	0
GH125	3	3	3	3	3	3	3	3	3	4	1	3	3	2	3	4	4
GH128	4	6	5	5	5	5	5	5	5	4	5	3	5	3	4	4	3
GH131	3	5	5	5	4	5	4	5	6	5	2	3	1	1	1	1	1
GH132	1	1	1	1	1	1	1	1	1	1	1	1	1	1	1	1	1
GH133	2	1	2	1	1	1	1	2	2	1	1	1	2	1	1	1	1
GT1	5	7	6	7	7	8	6	4	4	7	6	5	4	3	4	3	3
GT2	15	16	15	15	16	14	14	15	16	11	13	14	17	15	13	15	13
GT3	1	1	1	1	1	1	1	1	1	1	1	1	1	1	1	1	1
GT4	5	5	5	5	6	5	5	6	6	5	4	5	5	5	4	5	5
GT8	7	9	8	7	8	8	8	8	6	6	4	8	9	9	9	11	11
GT15	3	4	3	4	3	3	3	3	3	3	2	3	3	4	3	3	3
GT20	3	3	3	3	3	3	3	3	3	3	3	3	3	3	3	3	3
GT21	1	1	1	2	1	1	1	1	1	1	1	1	1	1	2	1	1
GT22	4	4	4	4	4	4	4	4	4	4	4	4	4	4	4	4	4
GT23	1	1	1	1	1	0	0	0	0	1	0	0	0	0	0	0	0
GT24	1	1	1	1	1	1	1	1	1	1	1	1	1	1	1	1	1
GT25	2	2	2	3	2	2	1	2	2	3	2	2	2	5	3	3	2
GT31	4	3	3	3	4	3	4	5	3	5	5	4	5	3	5	7	6
GT32	7	9	8	8	8	8	7	9	8	6	8	6	7	8	9	4	5
GT33	1	1	1	1	1	1	1	1	1	1	1	1	1	1	1	1	1
GT34	10	10	9	9	9	9	9	10	8	9	10	10	6	5	9	6	6
GT35	1	1	1	1	1	1	1	1	1	1	1	1	1	1	1	1	1
GT39	3	3	3	3	3	3	4	3	3	3	3	3	3	3	3	3	3
GT48	1	1	1	1	1	1	1	1	1	1	0	1	1	1	1	1	1
GT50	1	1	1	1	1	1	1	1	1	1	0	1	1	1	1	1	1
GT57	2	2	2	2	2	2	2	2	2	2	1	2	2	2	2	2	2
GT58	1	1	1	1	1	1	1	1	1	1	1	1	1	1	1	1	1
GT59	1	1	1	1	1	1	1	1	1	1	1	1	0	1	1	1	1
GT62	3	3	3	3	3	3	3	4	3	2	3	3	3	3	3	3	3
GT66	1	1	1	1	1	1	1	1	1	1	1	1	1	1	1	1	1
GT69	2	2	2	3	2	2	3	4	4	3	3	2	2	2	1	2	2
GT71	1	1	1	1	1	1	1	1	1	1	1	2	4	4	2	1	1
GT76	1	1	1	1	1	1	1	0	1	1	0	1	0	1	1	1	1
GT90	7	6	5	5	5	4	6	5	6	4	6	5	11	15	8	10	10
PL1	6	6	6	6	6	6	5	3	3	4	8	8	3	1	2	2	2
PL3	5	5	5	5	5	5	5	3	3	2	11	6	3	0	1	2	1
PL4	5	4	4	4	4	4	4	4	4	4	3	4	2	2	0	2	2
CE1	26	34	30	30	29	32	23	25	22	29	22	19	27	23	20	16	15
CE3	3	4	4	3	3	4	3	4	4	3	5	2	3	4	3	4	3
CE4	11	14	14	14	13	14	14	12	13	14	8	12	6	8	6	6	3
CE5	13	15	14	14	14	13	11	11	10	11	9	8	11	4	6	6	4
CE8	3	3	3	3	3	3	3	2	2	3	4	3	2	3	1	0	0
CE9	3	3	3	3	2	3	2	2	2	2	2	2	2	1	0	1	1
CE10	38	52	50	48	50	52	52	47	43	54	41	41	53	41	45	47	44
CE12	3	4	5	5	5	5	4	5	4	4	5	4	3	2	1	2	3
CE14	1	1	1	1	1	1	1	1	1	1	1	1	1	1	1	1	1
CE15	1	1	1	1	1	1	1	1	1	1	2	2	0	0	0	0	0
CE16	3	4	3	3	3	3	3	3	3	2	3	4	7	5	2	1	0
CBM1	11	11	12	11	11	11	10	10	10	10	9	6	0	1	0	1	1
CBM5	1	0	0	0	0	0	0	0	0	0	0	0	0	0	0	0	0
CBM13	2	2	2	1	3	2	3	1	0	2	2	1	2	1	0	0	0
CBM14	1	0	0	0	0	0	0	0	0	0	0	0	1	1	0	1	1
CBM18	11	14	14	15	12	16	8	9	7	13	13	11	7	5	5	4	2
CBM19	3	4	3	2	3	3	3	2	3	1	3	3	6	4	0	1	1
CBM20	2	2	2	2	2	2	2	3	3	3	3	4	5	4	4	4	4
CBM21	1	1	1	1	1	1	1	1	1	1	1	1	1	1	1	1	1
CBM22	1	0	0	0	0	0	0	0	0	1	0	0	0	0	1	0	0
CBM32	1	1	2	1	1	1	1	1	1	1	1	0	2	0	0	1	1
CBM35	3	4	4	4	4	4	4	3	3	2	2	1	1	1	1	0	0
CBM37	1	1	1	1	1	1	1	1	1	1	0	1	1	0	0	1	1
CBM42	1	1	1	1	1	1	1	1	1	1	1	0	1	1	0	1	1
CBM43	2	2	2	2	2	2	2	2	2	1	2	2	1	1	1	1	1
CBM46	1	1	1	1	1	1	1	1	1	1	1	1	0	0	0	0	0
CBM48	2	2	2	2	1	1	2	1	1	2	2	1	1	1	1	1	1
CBM50	6	15	12	15	10	15	10	8	5	4	8	4	7	5	5	3	3
CBM63	2	2	2	2	2	2	2	1	1	1	1	1	1	1	2	1	1
AA1	4	5	5	3	6	5	4	3	5	2	2	3	4	4	3	5	5
AA2	8	9	9	9	9	9	8	6	7	7	7	7	5	4	4	3	3
AA3	22	29	27	25	25	26	24	20	23	29	14	17	21	20	18	20	13
AA4	3	4	5	3	4	3	3	2	3	4	2	2	1	2	1	2	1
AA5	4	4	5	4	6	5	4	5	4	3	3	4	3	3	1	1	1
AA6	2	1	2	2	2	2	1	1	1	1	2	0	1	1	2	1	1
AA7	32	47	41	39	39	42	40	39	40	41	33	20	24	13	17	17	15
AA8	3	4	3	3	4	4	3	3	3	4	3	2	2	2	1	2	2
AA9	23	25	24	24	26	24	26	26	25	28	22	20	2	2	2	2	1
AA11	11	13	5	9	6	6	9	6	4	5	4	5	5	5	5	5	5
AA12	2	3	3	3	3	3	3	2	2	3	3	3	2	1	1	0	0
AA13	1	1	1	1	1	1	1	1	1	1	1	0	0	0	0	0	0

## Sheet: TableS2
Table S1: Number of secondary metabolite backbone genes in B. cookei and other Bipolaris ssp. Number for B. maydis C5, B. zeicola, B. oryzae, B. victoriae, and B. sorokiniana were obtained from JGI MycoCosm (http://genome.jgi.doe.gov/programs/fungi/index.jsf)
	PKS	PKS-Like	NRPS	NRPS-Like	DMAT	PKS-NRPS	TS	TOTAL
B. cookei	19	1	10	7	3	0	7	47
B. maydis C5	19	3	9	8	3	0	6	48
B. zeicola	18	5	9	8	1	2	6	49
B. oryzae	15	2	5	6	2	1	5	36
B. victoriae	14	3	8	7	3	2	6	43
B. sorokiniana	13	4	11	6	3	0	5	42

## Sheet: TableS3
Table S2: B. cookei genes encoding polyketide synthases. The respective classification is shown, based on the predicted PKS domain structure. KS: ketoacyl synthase; AT: acyl transferase; DH: dehydratase; MT: methyltransferase; ER: enoyl reductase; KR: ketoacyl reductase; ACP: acyl carrier protein; PT: product template; SAT: starter unit:ACP transacylase; TE: thioesterase; TD: terminal domain; KAS…
Gene	Domain structure	Classification
Bc_00314	KS-AT-DH-MT-ER-KR-ACP	HR-PKS
Bc_03834	KS-AT-PT-ACP-ACP-MT	NR-PKS
Bc_04572	SAT-KS-AT-PT-TE	NR-PKS
Bc_04573	KS-AT-DH-MT-ER-KR	HR-PKS
Bc_04579	KS-AT-DH-MT-ER-KR-ACP	HR-PKS
Bc_05338	KS-AT-DH-MT-ER-KR-ACP	HR-PKS
Bc_05849	KS-AT-DH-ER-KR-ACP	HR-PKS
Bc_06004	SAT-KS-AT-PT-ACP	NR-PKS
Bc_07091	SAT-KS-AT-PT-ACP-ACP-TE	NR-PKS
Bc_07743	KS-AT-DH-MT-ER-KR-ACP	HR-PKS
Bc_09402	KS-AT-DH-MT-ER-KR-ACP	HR-PKS
Bc_09403	SAT-KS-AT-PT-ACP-MT-TD	NR-PKS
Bc_09491	KS-AT-DH-MT-ER-KR-ACP	HR-PKS
Bc_10041	KS-AT-PT-ACP-ACP-TE	NR-PKS
Bc_10489	KS-AT-DH-MT-ER-KR-ACP	HR-PKS
Bc_10518	KS-AT-DH-MT-ER-KR-ACP	HR-PKS
Bc_11187	KAS	Type III PKS
Bc_10717	KS-AT-DH-KR-ACP	PR-PKS
Bc_10839	A-ACP-KS-AT-KR-ACP-TD	PR-PKS
Bc_10911	SAT-KS-AT-PT-ACP-ACP-ACP-MT-TE	NR-PKS

## Sheet: TableS4
Table S4: Top BLAST hits from NCBI nr database of different B. cookei genes. Only hits with an e-value < 1e-5 are shown.
Gene ID	Description	Species	Max score	Total score	Query cover	E-value	Identity	Accession
Bc_06468	hypothetical protein COCVIDRAFT_99980	Bipolaris victoriae FI3	182	182	1	5e-58	0.88	XP_014556383.1
	hypothetical protein COCCADRAFT_87680	Bipolaris zeicola 26-R-13	179	179	1	7e-57	0.87	XP_007709084.1
	hypothetical protein COCC4DRAFT_204363	Bipolaris maydis ATCC 48331	176	176	1	2e-55	0.86	XP_014075056.1
	hypothetical protein COCSADRAFT_82948	Bipolaris sorokiniana ND90Pr	129	129	0.69	2e-37	0.85	XP_007696701.1
	hypothetical protein COCMIDRAFT_110493	Bipolaris oryzae ATCC 44560	113	113	0.69	4e-31	0.76	XP_007693664.1
	hypothetical protein COCMIDRAFT_102731	Bipolaris oryzae ATCC 44560	104	104	1	3e-27	0.52	XP_007690768.1
	hypothetical protein FOC4_g10000014	Fusarium oxysporum f. sp. cubense race 4	89.4	89.4	0.75	6e-21	0.54	EMT67196.1
	hypothetical protein FOIG_16788	Fusarium oxysporum f. sp. cubense tropical race 4 54006	87.4	87.4	0.75	1e-20	0.54	EXL89931.1
	hypothetical protein SETTUDRAFT_35343	Setosphaeria turcica Et28A	76.6	76.6	1	4e-16	0.4	XP_008030683.1
	hypothetical protein SETTUDRAFT_35342	Setosphaeria turcica Et28A	75.1	75.1	1	2e-15	0.45	XP_008030682.1
	predicted protein	Pyrenophora tritici-repentis Pt-1C-BFP	68.2	68.2	0.81	2e-12	0.35	XP_001932156.1
	hypothetical protein FOXB_04411	Fusarium oxysporum Fo5176	57.4	57.4	0.51	6e-09	0.48	EGU85074.1
Bc_10039	AMP-dependent synthetase/ligase	Macrophomina phaseolina MS6	981	2523	0.97	0	0.47	EKG19750.1
	HC-toxin synthetase	Pyrenophora tritici-repentis Pt-1C-BFP	817	2282	0.96	0	0.42	XP_001940764.1
	Amino acid adenylation	Metarhizium album ARSEF 1941	815	1278	0.96	0	0.43	KHO00984.1
	hypothetical protein	Metarhizium acridum	800	1061	0.98	0	0.41	ANH22661.1
	nonribosomal peptide synthase, putative	Metarhizium acridum CQMa 102	799	1271	0.98	0	0.41	XP_007813944.1
	nonribosomal peptide synthetase 3	Bipolaris maydis	785	1807	0.97	0	0.4	AAX09985.1
	hypothetical protein COCSADRAFT_54465	Bipolaris sorokiniana ND90Pr	784	1217	0.97	0	0.38	XP_007702174.1
	HC-toxin synthetase	Pyrenophora tritici-repentis Pt-1C-BFP	783	1636	0.96	0	0.39	XP_001940768.1
	hypothetical protein COCVIDRAFT_115817	Bipolaris victoriae FI3	778	1653	0.96	0	0.39	XP_014550302.1
	hypothetical protein COCMIDRAFT_41693	Bipolaris oryzae ATCC 44560	778	1637	0.97	0	0.39	XP_007693602.1
	hypothetical protein B5807_11703	Epicoccum nigrum	777	2532	0.97	0	0.4	OSS43873.1
	hypothetical protein COCMIDRAFT_98843	Bipolaris oryzae ATCC 44560	777	1718	0.96	0	0.4	XP_007689287.1
	hypothetical protein COCCADRAFT_110508	Bipolaris zeicola 26-R-13	776	1652	0.96	0	0.39	XP_007717785.1
	hypothetical protein COCVIDRAFT_43071	Bipolaris victoriae FI3	772	1639	0.97	0	0.4	XP_014550383.1
	hypothetical protein COCSADRAFT_358216	Bipolaris sorokiniana ND90Pr	771	1772	0.97	0	0.4	XP_007700734.1
	hypothetical protein COCCADRAFT_41883	Bipolaris zeicola 26-R-13	767	1506	0.97	0	0.4	XP_007718317.1
	peptide synthetase (AMP-binding enzyme)	Colletotrichum tofieldiae	763	5198	0.99	0	0.4	KZL72516.1
	acetate--CoA ligase	Alternaria alternata	761	1747	0.96	0	0.39	OWY47592.1
	Amino acid adenylation	Metarhizium rileyi RCEF 4871	759	1227	0.96	0	0.4	OAA35289.1
	non-ribosomal peptide synthetase	Trichoderma guizhouense	757	4315	0.98	0	0.39	OPB46518.1
	non-ribosomal peptide synthetase	Trichoderma virens Gv29-8	757	4318	0.98	0	0.39	XP_013955950.1
	hypothetical protein COCC4DRAFT_40817	Bipolaris maydis ATCC 48331	755	1777	0.97	0	0.39	XP_014078629.1
	non-ribosomal peptide synthetase protein	Colletotrichum incanum	754	5241	0.98	0	0.4	OHW95047.1
	non-ribosomal peptide synthetase	Colletotrichum incanum	754	5268	0.98	0	0.4	KZL67009.1
	Linear gramicidin synthase subunit C	Neonectria ditissima	750	5142	0.98	0	0.39	KPM40741.1
	hypothetical protein COCC4DRAFT_128852	Bipolaris maydis ATCC 48331	749	1645	0.96	0	0.39	XP_014082613.1
	Enniatin synthase	Neonectria ditissima	746	4139	0.96	0	0.39	KPM43153.1
	hypothetical protein PTT_19246	Pyrenophora teres f. teres 0-1	743	1120	0.96	0	0.38	XP_003306172.1
	hypothetical protein DCS_02860	Drechmeria coniospora	741	1148	0.96	0	0.38	KYK61717.1
	RecName: Full=Nonribosomal peptide synthetase TES; AltName: Full=Tentoxin synthase; Short=TES	Alternaria alternata	740	1727	0.96	0	0.38	A0A144KPJ6.1
	Destruxins-like Nonribosomal peptide synthetase	Tolypocladium ophioglossoides CBS 100239	738	3103	0.97	0	0.38	KND86507.1
	hypothetical protein V500_10450	Pseudogymnoascus sp. VKM F-4518 (FW-2643)	736	860	0.96	0	0.36	KFY82582.1
	hypothetical protein RJ55_01025	Drechmeria coniospora	734	1171	0.96	0	0.38	ODA82518.1
	nonribosomal peptide synthetase 3	Alternaria alternata	733	1720	0.96	0	0.38	XP_018381585.1
	putative nonribosomal peptide synthase	Phaeomoniella chlamydospora	733	3303	0.97	0	0.39	KKY16044.1
	hypothetical protein H633G_06151	Metarhizium anisopliae BRIP 53284	733	1540	0.96	0	0.38	KJK89992.1
	non-ribosomal peptide synthetase	Fusarium avenaceum	732	4158	0.99	0	0.39	KIL85417.1
	hypothetical protein H634G_04981	Metarhizium anisopliae BRIP 53293	732	1540	0.96	0	0.38	KJK79390.1
	Amino acid adenylation	Metarhizium brunneum ARSEF 3297	730	1526	0.96	0	0.38	XP_014544197.1
	hypothetical protein PTT_13608	Pyrenophora teres f. teres 0-1	730	1117	0.96	0	0.39	XP_003301955.1
	Amino acid adenylation	Metarhizium guizhouense ARSEF 977	729	1531	0.96	0	0.38	KID87367.1
	hypothetical protein PTT_10437	Pyrenophora teres f. teres 0-1	729	789	0.91	0	0.41	XP_003299444.1
	Nonribosomal Peptide Synthase (NRPS)	Pseudogymnoascus verrucosus	729	2307	0.97	0	0.37	XP_018126915.1
	putative non-ribosomal peptide synthetase	Rosellinia necatrix	728	1763	0.97	0	0.38	GAP91098.2
	non-ribosomal peptide synthetase	Fusarium avenaceum	728	2685	0.96	0	0.39	KIL85933.1
	hypothetical protein V502_02400	Pseudogymnoascus sp. VKM F-4520 (FW-2644)	728	2306	0.97	0	0.36	KFZ23116.1
	hypothetical protein V499_01170	Pseudogymnoascus sp. VKM F-103	728	2306	0.97	0	0.37	KFY79912.1
	hypothetical protein V501_03026	Pseudogymnoascus sp. VKM F-4519 (FW-2642)	728	2307	0.97	0	0.37	KFZ14869.1
	putative hc-toxin synthetase	Phaeomoniella chlamydospora	728	826	0.96	0	0.39	KKY16045.1
	hypothetical protein COCSADRAFT_121744	Bipolaris sorokiniana ND90Pr	728	1447	0.97	0	0.39	XP_007702183.1
	Nonribosomal Peptide Synthase (NRPS)	Pseudogymnoascus sp. WSF 3629	727	2311	0.97	0	0.36	OBT39355.1
	Amino acid adenylation	Metarhizium robertsii ARSEF 23	727	1496	0.96	0	0.38	XP_007826033.2
	nonribosomal peptide synthetase	Metarhizium robertsii	727	1496	0.96	0	0.38	EXU96313.1
	Nonribosomal peptide synthetase-like protein	Acremonium chrysogenum ATCC 11550	726	2962	0.96	0	0.39	KFH45123.1
	hypothetical protein ZTR_11073	Talaromyces verruculosus	726	1277	0.97	0	0.38	KUL81308.1
	destruxin synthetase	Metarhizium anisopliae	726	2968	0.98	0	0.38	KFG77713.1
	destruxin synthetase	Metarhizium anisopliae ARSEF 549	726	3033	0.98	0	0.38	KID59658.1
	hypothetical protein H634G_02096	Metarhizium anisopliae BRIP 53293	724	1209	0.97	0	0.37	KJK82490.1
	hypothetical protein MANI_020971	Metarhizium anisopliae	724	1198	0.97	0	0.37	KFG85712.1
	hypothetical protein	Metarhizium acridum	724	1232	0.96	0	0.38	ANH22655.1
	nonribosomal peptide synthase, putative	Metarhizium acridum CQMa 102	724	1512	0.96	0	0.38	XP_007811738.1
	leualacin synthetase	Hapsidospora irregularis	724	2815	0.96	0	0.38	APA19546.1
	hypothetical protein SAPIO_CDS10511	Scedosporium apiospermum	723	2079	0.97	0	0.38	XP_016638918.1
	Amino acid adenylation	Metarhizium album ARSEF 1941	723	1529	0.96	0	0.38	KHN97569.1
	hypothetical protein PTT_19819	Pyrenophora teres f. teres 0-1	723	968	0.96	0	0.39	XP_003306634.1
	destruxin synthetase	Metarhizium guizhouense ARSEF 977	721	3032	0.97	0	0.38	KID82708.1
	Enniatin synthase	Metarhizium anisopliae BRIP 53284	720	3024	0.98	0	0.38	KJK94994.1
	Enniatin synthase	Metarhizium anisopliae BRIP 53293	720	3026	0.98	0	0.38	KJK76283.1
	hypothetical protein	Metarhizium robertsii	719	3049	0.98	0	0.38	ANH22643.1
	hypothetical protein VHEMI00694	Torrubiella hemipterigena	719	3663	0.99	0	0.38	CEJ80515.1
	destruxin synthetase, DtxS1	Metarhizium robertsii ARSEF 23	719	3045	0.98	0	0.38	XP_007826232.2
	hypothetical protein PENVUL_c002G00953	Penicillium vulpinum	718	2528	0.96	0	0.37	OQE11728.1
	non-ribosomal peptide synthetase	Metarhizium brunneum ARSEF 3297	718	1185	0.97	0	0.37	XP_014543477.1
	uncharacterized protein PAC_20134	Phialocephala subalpina	717	2221	0.98	0	0.36	CZR70233.1
	destruxin synthetase	Metarhizium brunneum ARSEF 3297	717	3012	0.98	0	0.38	XP_014539697.1
	hypothetical protein V494_07041, partial	Pseudogymnoascus sp. VKM F-4513 (FW-928)	716	2078	0.96	0	0.37	KFY34115.1
	putative nonribosomal peptide synthase	Metarhizium anisopliae	716	1533	0.96	0	0.38	KFG82779.1
	hypothetical protein O988_05641	Pseudogymnoascus sp. VKM F-3808	714	1834	0.97	0	0.37	KFX95785.1
	destruxin synthetase	Metarhizium majus ARSEF 297	713	3010	0.97	0	0.37	XP_014573885.1
	hypothetical protein ZTR_09189	Talaromyces verruculosus	713	1026	0.97	0	0.39	KUL81561.1
	hypothetical protein V500_01452	Pseudogymnoascus sp. VKM F-4518 (FW-2643)	713	2539	0.98	0	0.38	KFY99119.1
	hypothetical protein V490_04720	Pseudogymnoascus sp. VKM F-3557	712	2201	0.97	0	0.37	KFX93729.1
	HC-toxin synthetase	Penicillium digitatum PHI26	710	2510	0.96	0	0.38	EKV17246.1
	hypothetical protein HMPREF1541_03025	Cyphellophora europaea CBS 101466	710	2551	0.99	0	0.36	XP_008715599.1
	HC-toxin synthetase	Penicillium digitatum Pd1	710	2507	0.96	0	0.38	XP_014530437.1
	hypothetical protein V496_03038	Pseudogymnoascus sp. VKM F-4515 (FW-2607)	709	2199	0.97	0	0.37	KFY64789.1
	hypothetical protein THAR02_00104	Trichoderma harzianum	709	2329	0.97	0	0.37	KKP07896.1
	non-ribosomal peptide synthetase	Fusarium avenaceum	709	5105	0.97	0	0.38	KIL94211.1
	hypothetical protein RJ55_07725	Drechmeria coniospora	708	879	0.97	0	0.37	ODA76456.1
	hypothetical protein V500_03085	Pseudogymnoascus sp. VKM F-4518 (FW-2643)	708	2675	0.97	0	0.38	KFY94737.1
	hypothetical protein V495_05992	Pseudogymnoascus sp. VKM F-4514 (FW-929)	707	2191	0.97	0	0.36	KFY39381.1
	hypothetical protein A1O1_05951	Capronia coronata CBS 617.96	707	2570	0.97	0	0.37	XP_007725024.1
	uncharacterized protein RAG0_06072	Rhynchosporium agropyri	707	2177	0.97	0	0.37	CZS96958.1
	hypothetical protein DCS_00047	Drechmeria coniospora	707	2418	0.97	0	0.37	KYK58920.1
	hypothetical protein V497_01231	Pseudogymnoascus sp. VKM F-4516 (FW-969)	707	2190	0.97	0	0.36	KFY65912.1
	AMP-binding enzyme	Trichoderma harzianum	706	2180	0.97	0	0.38	KKP01739.1
	hypothetical protein ASPWEDRAFT_24303	Aspergillus wentii DTO 134E9	706	1786	0.98	0	0.37	OJJ38362.1
	hypothetical protein V492_07948	Pseudogymnoascus sp. VKM F-4246	706	2222	0.97	0	0.37	KFY06569.1
	hypothetical protein PENARI_c004G11528	Penicillium arizonense	705	2468	0.97	0	0.38	OGE55666.1
	hypothetical protein UA08_06365	Talaromyces atroroseus	705	2222	0.96	0	0.36	XP_020118495.1
Bc_10040	nonribosomal peptide synthetase 9	Bipolaris maydis	1928	2127	0.78	0	0.92	AAX09991.1
	hypothetical protein COCC4DRAFT_201888	Bipolaris maydis ATCC 48331	1914	2124	0.77	0	0.93	XP_014076032.1
	nonribosomal peptide synthetase	Penicillium brevicompactum	1325	1692	0.99	0	0.51	ARJ55264.1
	hypothetical protein PENARI_c013G10785	Penicillium arizonense	1287	1661	0.99	0	0.5	OGE51438.1
	hypothetical protein PENANT_c029G01910	Penicillium antarcticum	1280	1653	0.99	0	0.49	OQD81123.1
	predicted protein	Aspergillus terreus NIH2624	1162	1536	0.99	0	0.47	XP_001217690.1
	hypothetical protein ASPACDRAFT_394	Aspergillus aculeatus ATCC 16872	1138	1409	0.84	0	0.55	XP_020051942.1
	hypothetical protein PTT_03649	Pyrenophora teres f. teres 0-1	1024	1024	0.5	0	0.74	XP_003295903.1
	amino acid adenylation	Aspergillus ruber CBS 135680	946	1255	0.78	0	0.49	EYE90158.1
	hypothetical protein PENARI_c013G06665	Penicillium arizonense	811	1371	0.95	0	0.38	OGE51596.1
	hypothetical protein PENANT_c029G06483	Penicillium antarcticum	791	1338	0.94	0	0.37	OQD81215.1
	hypothetical protein V500_03085	Pseudogymnoascus sp. VKM F-4518 (FW-2643)	786	3091	0.94	0	0.36	KFY94737.1
	nonribosomal peptide synthetase	Penicillium brevicompactum	775	1325	0.94	0	0.38	ARJ55263.1
	Nonribosomal peptide synthetase 8	Talaromyces islandicus	774	2900	0.98	0	0.35	CRG88172.1
	predicted protein	Aspergillus terreus NIH2624	764	1306	0.99	0	0.36	XP_001217686.1
	hypothetical protein ASPCADRAFT_504719	Aspergillus carbonarius ITEM 5010	759	1958	0.96	0	0.37	OOF99263.1
	nonribosomal peptide synthase	Glonium stellatum	756	3191	0.98	0	0.35	OCL14025.1
	non-ribosomal peptide synthetase	Trichoderma virens Gv29-8	756	4180	0.99	0	0.35	XP_013955950.1
	hypothetical protein P875_00042935	Aspergillus parasiticus SU-1	756	3200	0.98	0	0.36	KJK60851.1
	hypothetical protein ASPACDRAFT_64101	Aspergillus aculeatus ATCC 16872	755	1297	0.96	0	0.35	XP_020051946.1
	amino acid adenylation domain protein	Aspergillus oryzae	754	3215	0.98	0	0.36	OOO06548.1
	nonribosomal peptide synthase	Aspergillus flavus AF70	754	3214	0.98	0	0.36	KOC08267.1
	nonribosomal peptide synthase	Aspergillus nomius NRRL 13137	754	3173	0.99	0	0.36	XP_015410364.1
	AMP-dependent synthetase/ligase	Macrophomina phaseolina MS6	753	2224	0.99	0	0.36	EKG18856.1
	non-ribosomal peptide synthetase module	Aspergillus oryzae 3.042	753	3213	0.98	0	0.36	EIT74412.1
	nonribosomal peptide synthase	Aspergillus oryzae RIB40	753	3214	0.98	0	0.36	XP_001825738.1
	non-ribosomal peptide synthetase module	Aspergillus oryzae 100-8	753	3180	0.98	0	0.36	KDE77980.1
	nonribosomal peptide synthase, putative	Aspergillus flavus NRRL3357	753	1563	0.96	0	0.36	XP_002377323.1
	Nonribosomal Peptide Synthase (NRPS)	Pseudogymnoascus verrucosus	748	1091	0.94	0	0.35	XP_018125362.1
	HC-toxin synthetase	Pyrenophora tritici-repentis Pt-1C-BFP	747	2097	0.94	0	0.36	XP_001940764.1
	nonribosomal peptide synthase	Aspergillus bombycis	747	3215	0.98	0	0.36	OGM44001.1
	HC-toxin synthetase	Pyrenophora tritici-repentis Pt-1C-BFP	744	1495	0.94	0	0.39	XP_001940768.1
	hypothetical protein V501_01109	Pseudogymnoascus sp. VKM F-4519 (FW-2642)	743	1571	0.94	0	0.35	KFZ18629.1
	hypothetical protein A1O1_05951	Capronia coronata CBS 617.96	740	2792	0.98	0	0.34	XP_007725024.1
	hypothetical protein ASPVEDRAFT_89351	Aspergillus versicolor CBS 583.65	739	3399	0.98	0	0.34	OJJ08120.1
	nonribosomal peptide synthase	Arthroderma otae CBS 113480	736	3188	0.98	0	0.34	XP_002847421.1
	nonribosomal peptide synthetase 8	Aspergillus udagawae	736	2732	0.98	0	0.34	GAO90453.1
	non-ribosomal peptide synthetase	Trichoderma guizhouense	735	4157	0.98	0	0.35	OPB46518.1
	hypothetical protein SNOG_14834	Parastagonospora nodorum SN15	735	2557	0.97	0	0.35	XP_001805009.1
	hypothetical protein Micbo1qcDRAFT_209619	Microdochium bolleyi	734	4725	0.98	0	0.34	KXJ85906.1
	hypothetical protein ASPWEDRAFT_24303	Aspergillus wentii DTO 134E9	734	1851	0.95	0	0.35	OJJ38362.1
	hypothetical protein HMPREF1541_03025	Cyphellophora europaea CBS 101466	733	2704	0.98	0	0.34	XP_008715599.1
	nonribosomal peptide synthetase, putative	Coccidioides posadasii C735 delta SOWgp	732	3101	0.98	0	0.33	XP_003069120.1
	amino acid adenylation domain-containing protein	Coccidioides immitis RS	731	3110	0.98	0	0.33	XP_001240129.2
	non-ribosomal peptide synthetase	Fusarium avenaceum	731	4857	0.98	0	0.34	KIL94211.1
	cyclic peptide synthetase	Coccidioides posadasii str. Silveira	731	2684	0.98	0	0.33	EFW13647.1
	hypothetical protein TGAM01_01542	Trichoderma gamsii	730	2848	0.94	0	0.35	XP_018665008.1
	HC-toxin synthetase	Coccidioides immitis RMSCC 2394	730	3022	0.98	0	0.33	KMP02664.1
	hypothetical protein PENSTE_c016G06968	Penicillium steckii	729	957	0.85	0	0.38	OQE19175.1
	hypothetical protein AN7884.2	Aspergillus nidulans FGSC A4	729	3376	0.98	0	0.34	XP_681153.1
	hypothetical protein	Podospora anserina S mat+	729	2876	0.98	0	0.35	XP_001906396.1
	Putative peptide synthase	Podospora anserina S mat+	729	2883	0.98	0	0.35	CDP28805.1
	hypothetical protein EPUS_04482	Endocarpon pusillum Z07020	728	3178	0.98	0	0.34	XP_007786058.1
	HC-toxin synthetase	Coccidioides posadasii RMSCC 3488	728	3051	0.98	0	0.33	KMM66625.1
	HC-toxin synthetase	Penicillium digitatum Pd1	726	2693	0.98	0	0.33	XP_014530437.1
	HC-toxin synthetase	Penicillium digitatum PHI26	726	2691	0.98	0	0.33	EKV17246.1
	Enniatin synthase	Neonectria ditissima	725	3819	0.98	0	0.37	KPM43153.1
	nonribosomal peptide synthase	Trichophyton tonsurans CBS 112818	724	1663	0.98	0	0.34	EGD95234.1
	putative non-ribosomal peptide synthetase	Cladonia uncialis subsp. uncialis	724	2363	0.96	0	0.34	ANM86599.1
	TPA: Nonribosomal peptide synthase Pes1	Trichophyton benhamiae CBS 112371	724	3099	0.99	0	0.33	DAA74477.1
	acetyl-CoA synthetase-like protein	Paraphaeosphaeria sporulosa	723	2725	0.98	0	0.36	XP_018042105.1
	hypothetical protein HL42_0298	Trichophyton rubrum	723	1647	0.98	0	0.34	KMQ49309.1
	nonribosomal peptide synthase Pes1	Trichophyton benhamiae CBS 112371	723	3098	0.99	0	0.33	XP_003011943.1
	nonribosomal peptide synthase	Trichophyton rubrum	723	1648	0.98	0	0.34	OAL62055.1
	nonribosomal peptide synthase	Trichophyton rubrum CBS 118892	723	1647	0.98	0	0.34	XP_003236145.1
	nonribosomal peptide synthase Pes1	Trichophyton verrucosum HKI 0517	723	3098	0.99	0	0.33	XP_003024114.1
	hypothetical protein A7D00_1241	Trichophyton violaceum	722	3107	0.99	0	0.33	OAL75641.1
	peptide synthetase	Arthroderma otae CBS 113480	722	1632	0.97	0	0.34	XP_002847050.1
	non-ribosomal peptide synthetase	Thielavia terrestris NRRL 8126	722	3054	0.98	0	0.35	XP_003651181.1
	TPA: putative Nonribosomal peptide synthase	Trichophyton benhamiae CBS 112371	721	1664	0.98	0	0.34	DAA79001.1
	nonribosomal peptide synthase	Trichophyton violaceum	721	1645	0.98	0	0.34	OAL72105.1
	destruxin synthetase	Metarhizium guizhouense ARSEF 977	721	2982	0.96	0	0.36	KID82708.1
	nonribosomal peptide synthase, putative	Trichophyton benhamiae CBS 112371	721	1664	0.98	0	0.34	XP_003016838.1
	hypothetical protein H101_00383	Trichophyton interdigitale H6	721	1658	0.98	0	0.34	EZF36101.1
	hypothetical protein TRIVIDRAFT_68823	Trichoderma virens Gv29-8	721	3734	0.98	0	0.34	XP_013954622.1
	Amino acid adenylation	Ascosphaera apis ARSEF 7405	721	941	0.84	0	0.36	KZZ90142.1
	hypothetical protein H106_05302	Trichophyton rubrum CBS 735.88	721	1644	0.98	0	0.34	EZG05068.1
	hypothetical protein H105_05480	Trichophyton soudanense CBS 452.61	720	1644	0.98	0	0.34	EZF72434.1
	hypothetical protein H103_08898	Trichophyton rubrum CBS 288.86	720	2883	0.99	0	0.33	EZF47254.1
	hypothetical protein TESG_08402	Trichophyton tonsurans CBS 112818	720	3124	0.99	0	0.33	EGD95695.1
	nonribosomal peptide synthase, putative	Aspergillus clavatus NRRL 1	720	2762	0.99	0	0.35	XP_001273105.1
	hypothetical protein H113_08964	Trichophyton rubrum MR1459	719	3081	0.99	0	0.33	EZF89884.1
	hypothetical protein H102_08876	Trichophyton rubrum CBS 100081	719	3073	0.99	0	0.33	EZF36608.1
	hypothetical protein H100_08916	Trichophyton rubrum MR850	719	3081	0.99	0	0.33	EZF09747.1
	nonribosomal peptide synthase	Trichophyton rubrum	719	3079	0.99	0	0.33	OAL62664.1
	hypothetical protein TCE0_060f19276	Talaromyces cellulolyticus	719	2617	0.94	0	0.37	GAM44004.1
	hypothetical protein PENVUL_c002G00953	Penicillium vulpinum	719	2704	0.99	0	0.32	OQE11728.1
	Phenylalanine racemase (ATP-hydrolyzing)	Rasamsonia emersonii CBS 393.64	718	3080	0.98	0	0.34	XP_013331540.1
	hypothetical protein TERG_01444	Trichophyton rubrum CBS 118892	718	3077	0.99	0	0.33	EGD85168.2
	hypothetical protein H109_03917	Trichophyton interdigitale MR816	718	1655	0.98	0	0.34	KDB24177.1
	nonribosomal peptide synthase	Trichophyton rubrum CBS 118892	718	3079	0.99	0	0.33	XP_003239459.1
	nonribosomal peptide synthetase	Cenococcum geophilum 1.58	718	2325	0.95	0	0.34	OCK98900.1
	hypothetical protein H106_08770	Trichophyton rubrum CBS 735.88	718	3091	0.99	0	0.33	EZG00739.1
	hypothetical protein H105_08903	Trichophyton soudanense CBS 452.61	718	3024	0.99	0	0.33	EZF68490.1
	nonribosomal peptide synthase	Trichophyton equinum CBS 127.97	718	3118	0.99	0	0.33	EGE07648.1
	hypothetical protein	Metarhizium robertsii	717	2992	0.95	0	0.36	ANH22643.1
	nonribosomal peptide synthase, putative	Trichophyton verrucosum HKI 0517	717	1660	0.98	0	0.34	XP_003018141.1
	nonribosomal peptide synthetase	Metarhizium robertsii	717	4325	0.98	0	0.33	EXU97071.1
	destruxin synthetase, DtxS1	Metarhizium robertsii ARSEF 23	717	2993	0.95	0	0.36	XP_007826232.2
	hypothetical protein V500_05339, partial	Pseudogymnoascus sp. VKM F-4518 (FW-2643)	717	1564	0.97	0	0.34	KFY90003.1
Bc_10041	putative conidial yellow pigment biosynthesis polyketide synthase	Colletotrichum sublineola	2125	2125	0.99	0	0.55	KDN72174.1
	polyketide synthase 27	Diaporthe helianthi	1217	1345	0.87	0	0.43	ALP31873.1
	polyketide synthase	Umbilicaria pustulata	1190	1190	0.97	0	0.36	SLM34324.1
	related to polyketide synthase	Phialocephala subalpina	1187	1187	0.98	0	0.36	CZR58859.1
	putative polyketide synthase	Rosellinia necatrix	1144	1144	0.99	0	0.35	GAP86286.2
	PKS16 protein	Lepidopterella palustris CBS 459.81	1112	1112	0.99	0	0.34	OCK77458.1
	hypothetical protein SS1G_11789	Sclerotinia sclerotiorum 1980	1070	1070	0.99	0	0.34	XP_001586760.1
	BcPKS12, polyketide synthase	Phialocephala scopiformis	1065	1065	0.97	0	0.33	XP_018073564.1
	polyketide synthase	Ophiostoma piceae UAMH 11346	1061	1061	0.99	0	0.34	EPE10458.1
	putative polyketide synthase protein	Botrytis cinerea BcDW1	1060	1060	0.99	0	0.34	EMR86678.1
	BcPKS12, polyketide synthase	Botrytis cinerea T4	1060	1060	0.99	0	0.34	CCD50774.1
	polyketide synthase	Botrytis cinerea	1051	1051	0.92	0	0.35	AAR90248.1
	polyketide synthase	Botrytis cinerea	1050	1050	0.96	0	0.34	ANQ89656.1
	polyketide synthase	Botrytis cinerea	1050	1050	0.96	0	0.34	ANQ89655.1
	polyketide synthase	Botrytis cinerea	1050	1050	0.96	0	0.34	ANQ89652.1
	polyketide synthase	Botrytis cinerea	1049	1049	0.96	0	0.34	ANQ89657.1
	probable polyketide synthase	Phialocephala subalpina	1049	1049	0.97	0	0.33	CZR61538.1
	hypothetical protein BC1G_06876	Botrytis cinerea B05.10	1047	1047	0.96	0	0.34	XP_001554288.1
	putative polyketide synthase	Cladonia grayi	1047	1047	0.97	0	0.33	ADX36085.1
	polyketide synthase	Cenococcum geophilum 1.58	1046	1046	0.99	0	0.33	OCK99518.1
	polyketide synthase	Colletotrichum orbiculare MAFF 240422	1043	1043	0.97	0	0.34	ENH82422.1
	conidial yellow pigment biosynthesis polyketide synthase	Xylona heveae TC161	1041	1041	0.93	0	0.35	XP_018192523.1
	similar to polyketide synthase	Leptosphaeria maculans JN3	1040	1040	0.99	0	0.33	XP_003841919.1
	hypothetical protein V492_03137	Pseudogymnoascus sp. VKM F-4246	1039	1039	0.97	0	0.34	KFY13636.1
	polyketide synthase PksA	Lepidopterella palustris CBS 459.81	1038	1038	0.99	0	0.33	OCK74392.1
	Thiolase-like protein	Glarea lozoyensis ATCC 20868	1038	1038	0.99	0	0.33	XP_008077877.1
	Type I Iterative Polyketide synthase (PKS)	Pseudogymnoascus sp. 24MN13	1038	1038	0.97	0	0.34	OBT56413.1
	polyketide synthase 1	Glarea lozoyensis	1038	1038	0.99	0	0.33	AAN59953.1
	Type I Iterative Polyketide synthase (PKS)	Pseudogymnoascus verrucosus	1037	1037	0.97	0	0.34	XP_018127983.1
	Type I Iterative Polyketide synthase (PKS)	Pseudogymnoascus sp. 03VT05	1037	1037	0.97	0	0.34	OBT90380.1
	hypothetical protein W97_04412	Coniosporium apollinis CBS 100218	1036	1036	0.98	0	0.32	XP_007780492.1
	polyketide synthase	Elsinoe fawcettii	1035	1035	0.98	0	0.33	ABU63483.1
	Type I Iterative Polyketide synthase (PKS)	Pseudogymnoascus sp. 05NY08	1034	1034	0.97	0	0.34	OBT71027.1
	Beta-ketoacyl synthase	Macrophomina phaseolina MS6	1033	1033	0.99	0	0.33	EKG10648.1
	hypothetical protein V499_05002	Pseudogymnoascus sp. VKM F-103	1032	1032	0.96	0	0.34	KFY74983.1
	polyketide synthetase PksP	Aspergillus flavus AF70	1031	1031	0.97	0	0.34	KOC07484.1
	polyketide synthetase PksP	Aspergillus nomius NRRL 13137	1031	1031	0.97	0	0.34	XP_015411147.1
	polyketide synthase	Ascochyta anemones	1031	1031	0.98	0	0.33	AGF50217.1
	hypothetical protein OIDMADRAFT_117704	Oidiodendron maius Zn	1031	1031	0.93	0	0.35	KIN03931.1
	hypothetical protein V500_03863	Pseudogymnoascus sp. VKM F-4518 (FW-2643)	1031	1031	0.96	0	0.34	KFY93178.1
	polyketide synthase module	Aspergillus oryzae 3.042	1030	1030	0.97	0	0.34	EIT79828.1
	conidial yellow pigment biosynthesis polyketide synthase	Aspergillus oryzae RIB40	1030	1030	0.97	0	0.33	XP_001822700.1
	polyketide synthetase PksP	Aspergillus flavus NRRL3357	1030	1030	0.97	0	0.34	XP_002382817.1
	Acyl transferase	Aspergillus oryzae	1030	1030	0.97	0	0.34	OOO11765.1
	Type I Iterative Polyketide synthase (PKS)	Pseudogymnoascus destructans	1030	1030	0.97	0	0.34	OAF55729.1
	ketoacyl-synt-domain-containing protein	Stagonospora sp. SRC1lsM3a	1029	1029	0.98	0	0.32	OAK99816.1
	ketoacyl-synt-domain-containing protein	Glonium stellatum	1029	1029	0.99	0	0.32	OCL08440.1
	hypothetical protein V502_02811	Pseudogymnoascus sp. VKM F-4520 (FW-2644)	1028	1028	0.97	0	0.33	KFZ22710.1
	hypothetical protein GMDG_07868	Pseudogymnoascus destructans 20631-21	1028	1028	0.97	0	0.34	XP_012746322.1
	hypothetical protein V501_01293	Pseudogymnoascus sp. VKM F-4519 (FW-2642)	1028	1028	0.96	0	0.34	KFZ18301.1
	hypothetical protein B2J93_6176	Marssonina coronariae	1027	1027	0.93	0	0.34	OWP07397.1
	non-reducing type I polyketide synthase	Peltigera membranacea	1026	1026	0.96	0	0.34	AEE65372.1
	putative polyketide synthase	Diplodia seriata	1025	1025	0.99	0	0.33	KKY20157.1
	hypothetical protein V496_08659	Pseudogymnoascus sp. VKM F-4515 (FW-2607)	1025	1025	0.96	0	0.34	KFY52119.1
	polyketide synthase	Zymoseptoria tritici IPO323	1024	1024	0.97	0	0.33	XP_003848644.1
	polyketide synthase like protein	Zymoseptoria brevis	1023	1023	0.97	0	0.33	KJX99881.1
	unnamed protein product	Zymoseptoria tritici ST99CH_3D7	1023	1023	0.97	0	0.33	SMQ55173.1
	hypothetical protein AUEXF2481DRAFT_99381	Aureobasidium subglaciale EXF-2481	1022	1022	0.99	0	0.32	XP_013342153.1
	unnamed protein product	Zymoseptoria tritici ST99CH_1A5	1021	1021	0.97	0	0.33	SMY28841.1
	hypothetical protein W97_04581	Coniosporium apollinis CBS 100218	1021	1021	0.99	0	0.33	XP_007780660.1
	hypothetical protein SETTUDRAFT_175651	Setosphaeria turcica Et28A	1021	1021	0.99	0	0.32	XP_008022614.1
	hydrolase	Ascochyta rabiei	1021	1021	0.98	0	0.32	KZM22526.1
	Beta-ketoacyl synthase	fungal sp. No.11243	1020	1020	0.96	0	0.33	GAM83247.1
	hypothetical protein O988_06199	Pseudogymnoascus sp. VKM F-3808	1020	1020	0.99	0	0.33	KFX94599.1
	putative polyketide synthase protein	Phaeoacremonium minimum UCRPA7	1020	1020	0.97	0	0.33	XP_007912544.1
	hypothetical protein PENANT_c004G00650	Penicillium antarcticum	1019	1019	0.97	0	0.33	OQD88434.1
	polyketide synthase	Marssonina brunnea f. sp. 'multigermtubi' MB_m1	1019	1019	0.99	0	0.32	XP_007295542.1
	polyketide synthase PKS1	Bipolaris sorokiniana ND90Pr	1019	1019	0.92	0	0.34	XP_007696213.1
	putative polyketide synthase	Stagonospora sp. SRC1lsM3a	1018	1018	0.97	0	0.33	OAK96134.1
	hypothetical protein COCVIDRAFT_86149	Bipolaris victoriae FI3	1018	1018	0.92	0	0.34	XP_014561801.1
	hypothetical protein ASPZODRAFT_150731	Penicilliopsis zonata CBS 506.65	1017	1017	0.97	0	0.33	OJJ48520.1
	hypothetical protein COCCADRAFT_21401	Bipolaris zeicola 26-R-13	1015	1015	0.92	0	0.34	XP_007706311.1
	hypothetical protein COCMIDRAFT_1596	Bipolaris oryzae ATCC 44560	1014	1014	0.92	0	0.34	XP_007683730.1
	Conidial yellow pigment biosynthesis polyketide synthase	Penicillium subrubescens	1014	1014	0.97	0	0.34	OKP01016.1
	ketoacyl-synt-domain-containing protein	Sphaerulina musiva SO2202	1013	1013	0.97	0	0.33	XP_016757138.1
	hypothetical protein B0A51_15726	Rachicladosporium sp. CCFEE 5018	1013	1013	0.97	0	0.32	OQO21525.1
	conidial yellow pigment biosynthesis polyketide synthase	Aspergillus udagawae	1013	1013	0.98	0	0.33	GAO87640.1
	putative type I PKS	Cladonia uncialis subsp. uncialis	1012	1012	0.97	0	0.33	ANM86463.1
	hypothetical protein B0A48_03072	Rachicladosporium antarcticum	1012	1012	0.97	0	0.32	OQO12430.1
	hypothetical protein B0A48_15291	Rachicladosporium antarcticum	1012	1012	0.97	0	0.32	OQN98945.1
	Putative Conidial pigment polyketide synthase PksP/Alb1	Penicillium brasilianum	1012	1012	0.97	0	0.34	CEJ60393.1
	hypothetical protein COCC4DRAFT_82412	Bipolaris maydis ATCC 48331	1012	1012	0.96	0	0.32	XP_014077653.1
	hypothetical protein ASPWEDRAFT_115577	Aspergillus wentii DTO 134E9	1011	1011	0.97	0	0.33	OJJ32995.1
	polyketide synthase	Pseudomassariella vexata	1010	1010	0.96	0	0.33	ORY65292.1
	Conidial yellow pigment biosynthesis polyketide synthase	Penicillium brasilianum	1010	1010	0.97	0	0.34	OOQ85606.1
	hypothetical protein M433DRAFT_2407	Acidomyces richmondensis BFW	1010	1010	0.97	0	0.32	KYG47974.1
	polyketide synthetase PksP	Aspergillus fischeri NRRL 181	1009	1009	0.97	0	0.33	XP_001261235.1
	ketoacyl-synt-domain-containing protein	Pyrenochaeta sp. DS3sAY3a	1009	1009	0.99	0	0.32	OAL46128.1
	polyketide synthase	Bipolaris oryzae	1008	1008	0.92	0	0.34	BAD22832.1
	polyketide synthase	Setosphaeria turcica	1006	1006	0.99	0	0.32	AEE68981.1
	polyketide synthase	Diplodia corticola	1006	1006	0.99	0	0.32	XP_020133969.1
	polyketide synthase	Rosellinia necatrix	1006	1006	0.96	0	0.33	BAO58974.1
	polyketide synthetase PksP	Aspergillus fumigatus A1163	1006	1006	0.97	0	0.33	EDP55264.1
	hypothetical protein EPUS_03548	Endocarpon pusillum Z07020	1006	1006	0.97	0	0.33	XP_007804330.1
	putative polyketide synthase	Cladonia grayi	1006	1006	0.93	0	0.33	ADX36086.1
	polyketide synthase	Aspergillus fumigatus	1005	1005	0.97	0	0.33	AAC39471.1
	polyketide synthase Alb1p	Aspergillus fumigatus	1004	1004	0.97	0	0.33	ACJ13039.1
	polyketide synthase Alb1p	Aspergillus fumigatus	1004	1004	0.97	0	0.33	ACJ13034.1
	hypothetical protein ANO14919_064510	fungal sp. No.14919	1003	1003	0.96	0	0.33	GAW17002.1
	hypothetical protein TD95_004441	Thielaviopsis punctulata	1003	1003	0.98	0	0.33	KKA30712.1
Bc_10329	cytochrome P450	Stagonospora sp. SRC1lsM3a	790	790	0.99	0	0.82	OAL07118.1
	hypothetical protein PV10_02581	Exophiala mesophila	617	617	0.98	0	0.65	XP_016226431.1
	hypothetical protein PV08_09996	Exophiala spinifera	543	543	0.98	0	0.58	XP_016232934.1
	hypothetical protein PFICI_15289	Pestalotiopsis fici W106-1	483	483	0.98	5e-165	0.52	XP_007842061.1
	hypothetical protein NECHADRAFT_97923	Nectria haematococca mpVI 77-13-4	447	447	0.98	2e-151	0.5	XP_003039672.1
	cytochrome P450	Colletotrichum graminicola M1.001	442	442	0.95	6e-149	0.5	XP_008100279.1
	hypothetical protein FG05_05806	Fusarium graminearum	441	441	0.96	2e-148	0.49	EYB29645.1
	hypothetical protein ASPCAL12289	Aspergillus calidoustus	440	440	0.98	2e-148	0.49	CEL09149.1
	TPA: cytochrome P450, putative (Eurofung)	Aspergillus nidulans FGSC A4	440	440	0.97	6e-148	0.48	CBF69518.1
	hypothetical protein FPSE_03235	Fusarium pseudograminearum CS3096	439	439	0.99	7e-148	0.48	XP_009254629.1
	hypothetical protein FGSG_05806	Fusarium graminearum PH-1	438	438	0.96	1e-147	0.49	XP_011324398.1
	sterigmatocystin biosynthesis P450 monooxygenase STCB	Aspergillus niger CBS 513.88	438	438	0.98	1e-147	0.49	XP_001396274.1
	hypothetical protein FPOA_07942	Fusarium poae	437	437	0.99	3e-147	0.48	OBS21606.1
	putative cytochrome P450	Colletotrichum sublineola	437	437	0.96	5e-147	0.48	KDN69925.1
	hypothetical protein ASPBRDRAFT_188188	Aspergillus brasiliensis CBS 101740	436	436	0.98	1e-146	0.49	OJJ66764.1
	cytochrome P450	Colletotrichum gloeosporioides Cg-14	434	434	0.98	7e-146	0.48	EQB53320.1
	hypothetical protein ASPTUDRAFT_51660	Aspergillus tubingensis CBS 134.48	433	433	0.98	1e-145	0.49	OJI87543.1
	hypothetical protein AK830_g10425	Neonectria ditissima	430	430	0.82	3e-145	0.54	KPM36149.1
	cytochrome p450 3a17	Fusarium langsethiae	432	432	0.98	4e-145	0.47	KPA41259.1
	cytochrome P450 monooxygenase	Aspergillus luchuensis	431	431	0.98	6e-145	0.48	GAT20404.1
	cytochrome P450	Stagonospora sp. SRC1lsM3a	431	431	1	7e-145	0.47	OAL03680.1
	hypothetical protein AN6414.2	Aspergillus nidulans FGSC A4	437	437	0.97	9e-145	0.48	XP_664018.1
	cytochrome P450 monooxygenase	Aureobasidium melanogenum CBS 110374	429	429	0.99	6e-144	0.46	KEQ61734.1
	hypothetical protein ASPSYDRAFT_45643	Aspergillus sydowii CBS 593.65	427	427	0.98	4e-143	0.47	OJJ59211.1
	cytochrome P450	Colletotrichum tofieldiae	425	425	0.97	1e-142	0.48	KZL66484.1
	cytochrome p450	Colletotrichum gloeosporioides Nara gc5	430	430	0.98	2e-142	0.48	XP_007285332.1
	related to benzoate 4-monooxygenase cytochrome P450	Fusarium mangiferae	424	424	0.98	7e-142	0.49	CVK87909.1
	hypothetical protein ASPVEDRAFT_130324	Aspergillus versicolor CBS 583.65	423	423	0.98	8e-142	0.48	OJJ01821.1
	cytochrome P450	Glonium stellatum	423	423	0.97	1e-141	0.48	OCL06375.1
	Cytochrome P450	Aspergillus parasiticus SU-1	422	422	0.98	2e-141	0.47	KJK61693.1
	cytochrome p450	Colletotrichum incanum	421	421	0.98	9e-141	0.46	OHW96454.1
	cytochrome p450	Colletotrichum incanum	421	421	0.96	1e-140	0.47	KZL64839.1
	unnamed protein product	Aspergillus oryzae RIB40	419	419	1	3e-140	0.46	BAE55279.1
	hypothetical protein ASPNIDRAFT_54811	Aspergillus niger ATCC 1015	424	424	0.98	1e-139	0.47	EHA27329.1
	cytochrome P450 monooxygenase	Aspergillus oryzae	418	418	0.98	1e-139	0.46	BAJ04381.1
	cytochrome P450, putative	Aspergillus flavus NRRL3357	416	416	0.98	4e-139	0.46	XP_002372335.1
	putative cytochrome P450	Aspergillus flavus AF70	415	415	0.98	1e-138	0.46	KOC08843.1
	hypothetical protein FOTG_15704	Fusarium oxysporum f. sp. vasinfectum 25433	415	415	0.97	2e-138	0.49	EXM15989.1
	hypothetical protein FOC4_g10000940	Fusarium oxysporum f. sp. cubense race 4	414	414	0.97	2e-138	0.49	EMT74478.1
	hypothetical protein FOC1_g10001356	Fusarium oxysporum f. sp. cubense race 1	414	414	0.97	5e-138	0.48	ENH74681.1
	cytochrome P450 monooxygenase-like protein	Aureobasidium melanogenum CBS 110374	413	413	0.99	5e-138	0.47	KEQ64902.1
	similar to cytochrome P450 monooxygenase	Botrytis cinerea T4	413	413	1	8e-138	0.48	CCD55447.1
	Uncharacterized protein AUREO_045410	Aureobasidium pullulans	413	413	0.99	1e-137	0.46	OBW65401.1
	Uncharacterized protein AUREO_039580	Aureobasidium pullulans	413	413	0.99	1e-137	0.46	OBW65980.1
	hypothetical protein FVEG_04329	Fusarium verticillioides 7600	413	413	0.97	1e-137	0.48	XP_018748751.1
	related to benzoate 4-monooxygenase cytochrome P450	Fusarium proliferatum ET1	413	413	0.96	1e-137	0.49	CZR39252.1
	related to benzoate 4-monooxygenase cytochrome P450	Fusarium proliferatum	412	412	0.96	2e-137	0.49	CVK86923.1
	Uncharacterized protein Y057_2664	Fusarium fujikuroi	412	412	0.96	2e-137	0.49	KLP10185.1
	hypothetical protein PFICI_06836	Pestalotiopsis fici W106-1	412	412	0.98	2e-137	0.47	XP_007833608.1
	cytochrome P450 monooxygenase	Aureobasidium pullulans EXF-150	412	412	0.99	3e-137	0.46	KEQ88283.1
	Uncharacterized protein LW93_8085	Fusarium fujikuroi	412	412	0.96	3e-137	0.48	KLO81376.1
	hypothetical protein OIDMADRAFT_37949	Oidiodendron maius Zn	411	411	0.98	4e-137	0.47	KIN09020.1
	hypothetical protein PV11_06739	Exophiala sideris	410	410	1	1e-136	0.45	KIV79161.1
	hypothetical protein FOVG_16060	Fusarium oxysporum f. sp. pisi HDV247	409	409	0.95	4e-136	0.49	EXA32727.1
	cytochrome P450	Colletotrichum tofieldiae	408	408	0.98	6e-136	0.44	KZL74367.1
	hypothetical protein FOQG_14401	Fusarium oxysporum f. sp. raphani 54005	408	408	0.96	1e-135	0.48	EXK81156.1
	hypothetical protein FOPG_16132	Fusarium oxysporum f. sp. conglutinans race 2 54008	407	407	0.96	1e-135	0.48	EXL67769.1
	hypothetical protein FAVG1_11312	Fusarium avenaceum	407	407	0.98	2e-135	0.48	KIL85356.1
	cytochrome P450 monooxygenase-like protein	Aureobasidium pullulans EXF-150	407	407	0.98	2e-135	0.46	KEQ84873.1
	hypothetical protein FOYG_02035	Fusarium oxysporum FOSC 3-a	406	406	0.96	5e-135	0.48	EWZ02812.1
	hypothetical protein NECHADRAFT_54709	Nectria haematococca mpVI 77-13-4	406	406	0.98	6e-135	0.48	XP_003043659.1
	hypothetical protein FOXG_07404	Fusarium oxysporum f. sp. lycopersici 4287	405	405	0.96	1e-134	0.49	XP_018243079.1
	cytochrome P450 monooxygenase	Aureobasidium namibiae CBS 147.97	405	405	0.99	2e-134	0.45	XP_013431549.1
	hypothetical protein FOZG_04372	Fusarium oxysporum Fo47	405	405	0.96	2e-134	0.48	EWZ48901.1
	related to cytochrome P450	Phialocephala subalpina	404	404	0.98	2e-134	0.48	CZR66973.1
	hypothetical protein FOCG_07313	Fusarium oxysporum f. sp. radicis-lycopersici 26381	404	404	0.96	3e-134	0.48	EXL54234.1
	hypothetical protein FOMG_04470	Fusarium oxysporum f. sp. melonis 26406	404	404	0.96	3e-134	0.48	EXK46264.1
	cytochrome P450	Pyrenochaeta sp. DS3sAY3a	404	404	0.98	4e-134	0.45	OAL43330.1
	cytochrome P450 3A17	Pyrenophora tritici-repentis Pt-1C-BFP	403	403	0.97	7e-134	0.47	XP_001942370.1
	Uncharacterized protein AUREO_058000	Aureobasidium pullulans	403	403	0.98	7e-134	0.46	OBW64133.1
	hypothetical protein FOWG_06607	Fusarium oxysporum f. sp. lycopersici MN25	402	402	0.96	2e-133	0.48	EWZ93969.1
	cytochrome P450, putative	Talaromyces stipitatus ATCC 10500	402	402	0.97	2e-133	0.46	XP_002486606.1
	hypothetical protein ASPFODRAFT_147321	Aspergillus luchuensis CBS 106.47	400	400	0.98	5e-133	0.46	OJZ80685.1
	C6 finger domain protein	Aspergillus niger	428	428	0.94	9e-133	0.49	GAQ46872.1
	hypothetical protein Z519_05195	Cladophialophora bantiana CBS 173.52	400	400	1	1e-132	0.44	XP_016620549.1
	hypothetical protein FOXB_00285	Fusarium oxysporum Fo5176	400	400	0.96	1e-132	0.47	EGU89191.1
	hypothetical protein COCC4DRAFT_138156	Bipolaris maydis ATCC 48331	400	400	0.98	2e-132	0.45	XP_014078957.1
	hypothetical protein AUEXF2481DRAFT_47597	Aureobasidium subglaciale EXF-2481	399	399	0.98	2e-132	0.46	XP_013341835.1
	cytochrome P450	Colletotrichum tofieldiae	399	399	0.98	4e-132	0.45	KZL66035.1
	cytochrome P450	Coniochaeta ligniaria NRRL 30616	398	398	0.97	6e-132	0.48	OIW26271.1
	cytochrome P450 monooxygenase-like protein, partial	Aureobasidium namibiae CBS 147.97	397	397	0.98	6e-132	0.46	XP_013430128.1
	cytochrome P450	Aspergillus oryzae	415	415	0.97	8e-132	0.47	OOO13478.1
	cytochrome P450	Stagonospora sp. SRC1lsM3a	398	398	1	1e-131	0.43	OAL07277.1
	C6 finger domain protein	Aspergillus bombycis	418	418	0.96	1e-131	0.47	OGM45573.1
	hypothetical protein A1O5_09084	Cladophialophora psammophila CBS 110553	397	397	0.98	2e-131	0.45	XP_007747854.1
	cytochrome P450 monooxygenase	Aspergillus kawachii IFO 4308	395	395	0.98	3e-131	0.46	GAA89700.1
	hypothetical protein COCSADRAFT_124329	Bipolaris sorokiniana ND90Pr	396	396	0.98	4e-131	0.44	XP_007703353.1
	hypothetical protein Z518_04323	Rhinocladiella mackenziei CBS 650.93	397	397	0.98	4e-131	0.45	XP_013273483.1
	cytochrome P450	Paraphaeosphaeria sporulosa	396	396	1	5e-131	0.44	XP_018039418.1
	hypothetical protein COCMIDRAFT_96766	Bipolaris oryzae ATCC 44560	394	394	0.98	2e-130	0.45	XP_007688491.1
	hypothetical protein COCCADRAFT_37424	Bipolaris zeicola 26-R-13	393	393	0.98	7e-130	0.44	XP_007713033.1
	hypothetical protein BAUCODRAFT_144505	Baudoinia panamericana UAMH 10762	393	393	0.97	1e-129	0.45	XP_007672096.1
	hypothetical protein COCVIDRAFT_17313	Bipolaris victoriae FI3	392	392	0.98	1e-129	0.44	XP_014555026.1
	hypothetical protein AUEXF2481DRAFT_9070	Aureobasidium subglaciale EXF-2481	392	392	0.99	1e-129	0.45	XP_013339368.1
	hypothetical protein MPH_07000	Macrophomina phaseolina MS6	391	391	0.98	2e-129	0.47	EKG15797.1
	hypothetical protein CGLO_17549	Colletotrichum gloeosporioides Cg-14	392	392	0.98	3e-129	0.46	EQB43768.1
	hypothetical protein PV09_03258	Verruconis gallopava	390	390	0.98	2e-128	0.44	XP_016215956.1
	hypothetical protein PTT_12271	Pyrenophora teres f. teres 0-1	389	389	0.98	3e-128	0.46	XP_003300908.1
	cytochrome P450 3A17	Alternaria alternata	389	389	0.98	3e-128	0.46	XP_018381349.1
	hypothetical protein SNOG_15239	Parastagonospora nodorum SN15	386	386	0.98	6e-127	0.43	XP_001805398.1
Bc_10330	hypothetical protein FOXB_00786	Fusarium oxysporum Fo5176	202	202	0.86	6e-60	0.46	EGU88696.1
	Dehydrogenase/reductase SDR family member 7B	Fusarium oxysporum f. sp. cubense race 4	171	171	1	1e-48	0.35	EMT72630.1
	Dehydrogenase/reductase SDR family member 7B	Fusarium oxysporum f. sp. cubense race 1	163	163	1	1e-45	0.34	ENH75309.1
	hypothetical protein NECHADRAFT_83258	Nectria haematococca mpVI 77-13-4	162	162	1	3e-45	0.34	XP_003046853.1
	hypothetical protein CSUB01_12546	Colletotrichum sublineola	159	291	0.98	6e-44	0.53	KDN71508.1
	NAD(P)-binding protein	Coniochaeta ligniaria NRRL 30616	157	264	0.91	3e-43	0.51	OIW22844.1
	uncharacterized protein FMAN_14359	Fusarium mangiferae	155	273	1	2e-42	0.54	CVL07436.1
	uncharacterized protein FPRO_14925	Fusarium proliferatum ET1	151	268	1	1e-40	0.51	CZR45899.1
	hypothetical protein THITE_2049423	Thielavia terrestris NRRL 8126	141	236	0.93	9e-37	0.47	XP_003654182.1
	hypothetical protein	Podospora anserina S mat+	139	244	0.93	4e-36	0.43	XP_001905329.1
	hypothetical protein MYCTH_2308989	Thermothelomyces thermophila ATCC 42464	137	234	0.93	4e-35	0.44	XP_003665362.1
	hypothetical protein SMAC_07442	Sordaria macrospora k-hell	137	219	0.9	5e-35	0.47	XP_003345153.1
	uncharacterized protein FPRO_07192	Fusarium proliferatum ET1	135	239	0.97	2e-34	0.46	CZR37617.1
	uncharacterized protein FPRN_06995	Fusarium proliferatum	135	238	0.97	2e-34	0.47	CVL13714.1
	Uncharacterized protein LW93_9328	Fusarium fujikuroi	135	241	0.97	7e-33	0.47	KLO82146.1
	sorbitol utilization protein sou1	Colletotrichum orbiculare MAFF 240422	124	124	0.39	1e-32	0.58	ENH83413.1
	uncharacterized protein FMAN_06820	Fusarium mangiferae	128	221	0.89	6e-32	0.45	CVL08747.1
	hypothetical protein SPSK_07699	Sporothrix schenckii 1099-18	127	213	0.89	3e-31	0.45	XP_016590738.1
	Dehydrogenase/reductase SDR family member 7B	Madurella mycetomatis	126	230	0.93	4e-31	0.42	KXX79676.1
	Uncharacterized protein LW94_4998	Fusarium fujikuroi	130	234	0.97	6e-31	0.45	KLP18811.1
	hypothetical protein SPBR_02981	Sporothrix brasiliensis 5110	125	214	0.89	9e-31	0.44	KIH92392.1
	hypothetical protein FOIG_15453	Fusarium oxysporum f. sp. cubense tropical race 4 54006	121	219	0.82	7e-30	0.36	EXL91416.1
	hypothetical protein FOPG_18631	Fusarium oxysporum f. sp. conglutinans race 2 54008	122	234	0.83	8e-30	0.58	EXL65131.1
	hypothetical protein FOWG_16707	Fusarium oxysporum f. sp. lycopersici MN25	119	216	0.82	5e-29	0.37	EWZ79124.1
	hypothetical protein FOZG_06253	Fusarium oxysporum Fo47	119	214	0.81	5e-29	0.37	EWZ46068.1
	hypothetical protein FOQG_17487	Fusarium oxysporum f. sp. raphani 54005	120	229	1	5e-29	0.45	EXK77818.1
	uncharacterized protein FFUJ_11218	Fusarium fujikuroi IMI 58289	119	224	0.84	3e-28	0.54	CCT76089.1
	hypothetical protein FOCG_01765	Fusarium oxysporum f. sp. radicis-lycopersici 26381	117	213	0.82	5e-28	0.36	EXL63429.1
	hypothetical protein FOQG_09650	Fusarium oxysporum f. sp. raphani 54005	114	210	0.97	6e-27	0.42	EXK86378.1
	hypothetical protein FOVG_16438	Fusarium oxysporum f. sp. pisi HDV247	112	208	0.97	5e-26	0.43	EXA32392.1
	hypothetical protein FOPG_12828	Fusarium oxysporum f. sp. conglutinans race 2 54008	112	216	0.97	1e-25	0.43	EXL71442.1
	unnamed protein product	Podospora anserina	105	105	0.38	1e-25	0.46	CAD60559.1
	3-oxoacyl-(acyl-carrier-protein) reductase	Colletotrichum tofieldiae	105	105	0.54	2e-24	0.39	KZL66208.1
	predicted protein	Chaetomium globosum CBS 148.51	97.8	97.8	0.39	2e-20	0.51	XP_001226176.1
	hypothetical protein FVEG_17280	Fusarium verticillioides 7600	96.3	184	0.93	4e-19	0.28	XP_018760404.1
	hypothetical protein FOMG_16560	Fusarium oxysporum f. sp. melonis 26406	92	148	0.6	5e-19	0.43	EXK26951.1
	Sugar/inositol transporter	Sporothrix insectorum RCEF 264	94	187	0.83	3e-18	0.42	OAA55518.1
	short-chain dehydrogenase	Cecembia lonarensis	90.1	90.1	0.53	5e-18	0.41	WP_009184051.1
	short-chain dehydrogenase	Algoriphagus sp. M8-2	89.4	89.4	0.53	9e-18	0.4	WP_067547134.1
	NAD(P)-dependent dehydrogenase, short-chain alcohol dehydrogenase family	Algoriphagus hitonicola	87.4	87.4	0.53	5e-17	0.4	SFH10004.1
	NAD(P)-dependent dehydrogenase, short-chain alcohol dehydrogenase family	Algoriphagus alkaliphilus	86.7	86.7	0.53	7e-17	0.39	SDA88142.1
	short-chain dehydrogenase	Algoriphagus mannitolivorans	86.7	86.7	0.53	8e-17	0.39	WP_026951550.1
	NAD(P)-dependent dehydrogenase, short-chain alcohol dehydrogenase family	Algoriphagus faecimaris	85.5	85.5	0.53	2e-16	0.39	SDD51533.1
	short-chain dehydrogenase	Algoriphagus marincola	85.5	85.5	0.53	2e-16	0.38	WP_026945793.1
	short-chain dehydrogenase	Algoriphagus sp. am2	85.5	85.5	0.53	2e-16	0.4	WP_075350981.1
	NAD(P)-dependent dehydrogenase, short-chain alcohol dehydrogenase family	Algoriphagus ornithinivorans	85.5	85.5	0.53	3e-16	0.37	SFO40992.1
	short-chain dehydrogenase	Algoriphagus marincola	85.1	85.1	0.53	3e-16	0.37	WP_024282290.1
	short-chain dehydrogenase	Algoriphagus sp. A40	84.7	84.7	0.53	4e-16	0.39	WP_077351448.1
	short-chain dehydrogenase	Algoriphagus terrigena	84.7	84.7	0.53	5e-16	0.4	WP_026967078.1
	short-chain dehydrogenase	Algoriphagus vanfongensis	84	84	0.53	8e-16	0.37	WP_026954207.1
	short-chain dehydrogenase	Algoriphagus zhangzhouensis	83.2	83.2	0.53	1e-15	0.37	WP_073570382.1
	dehydrogenase	Echinicola vietnamensis	82.4	82.4	0.53	3e-15	0.38	WP_015267130.1
	putative uncharacterized protein	Clostridium nexile CAG:348	82	82	0.48	4e-15	0.41	CDC22546.1
	PREDICTED: 11-beta-hydroxysteroid dehydrogenase 1B	Oryza sativa Japonica Group	83.6	83.6	0.54	4e-15	0.37	XP_015618890.1
	short chain dehydrogenase	Pseudomonas pelagia	81.6	81.6	0.53	7e-15	0.38	WP_022964052.1
	Short-chain dehydrogenase	Parapedobacter koreensis	81.6	81.6	0.53	8e-15	0.4	SEK95916.1
	short-chain dehydrogenase	Rhodonellum psychrophilum	81.3	81.3	0.53	8e-15	0.37	WP_019600061.1
	Os12g0464400	Oryza sativa Japonica Group	82.8	82.8	0.54	9e-15	0.37	BAF29759.1
	NAD(P)-binding protein	Calocera cornea HHB12733	81.6	81.6	0.6	1e-14	0.31	KZT53704.1
	NAD(P)-dependent dehydrogenase, short-chain alcohol dehydrogenase family	Algoriphagus aquimarinus	80.9	80.9	0.53	1e-14	0.36	SFB45421.1
	PREDICTED: 11-beta-hydroxysteroid dehydrogenase 1B-like	Oryza brachyantha	81.6	81.6	0.6	2e-14	0.35	XP_006664013.1
	oxidoreductase	Streptomyces yerevanensis	80.1	80.1	0.65	2e-14	0.34	WP_033329435.1
	oxidoreductase	Pseudomonas sp. Leaf83	80.1	80.1	0.53	2e-14	0.36	WP_055986110.1
	NAD(P)-dependent oxidoreductase	Streptomyces xinghaiensis	80.5	80.5	0.6	2e-14	0.33	WP_019708561.1
	short-chain dehydrogenase	Belliella baltica	79.7	79.7	0.53	3e-14	0.36	WP_014773475.1
	MULTISPECIES: oxidoreductase	Pseudomonas	79.3	79.3	0.53	3e-14	0.36	WP_072425183.1
	short-chain dehydrogenase	Algoriphagus machipongonensis	79.7	79.7	0.53	3e-14	0.37	WP_008201085.1
	oxidoreductase	Pseudomonas alcaliphila	79.3	79.3	0.53	4e-14	0.36	WP_064493620.1
	oxidoreductase	Pseudomonas pseudoalcaligenes	79.3	79.3	0.53	4e-14	0.36	WP_003464863.1
	3-oxoacyl-ACP reductase	Indibacter alkaliphilus	79.3	79.3	0.53	4e-14	0.38	WP_016254750.1
	oxidoreductase	Pseudomonas toyotomiensis	79.3	79.3	0.53	4e-14	0.36	WP_059391046.1
	hypothetical protein FOIG_10570	Fusarium oxysporum f. sp. cubense tropical race 4 54006	81.3	81.3	0.51	4e-14	0.39	EXL97539.1
	oxidoreductase	Pseudomonas mendocina	79.3	79.3	0.53	4e-14	0.36	WP_021487416.1
	short-chain dehydrogenase	Tistrella mobilis	79.3	79.3	0.53	4e-14	0.35	WP_014744161.1
	oxidoreductase	Pseudomonas oleovorans	79	79	0.53	4e-14	0.36	WP_074856643.1
	oxidoreductase	Pseudomonas alcaliphila	79	79	0.53	4e-14	0.36	WP_074677129.1
	Benzoate 4-monooxygenase	Fusarium oxysporum f. sp. cubense race 4	81.3	81.3	0.44	5e-14	0.42	EMT67797.1
	3-oxoacyl-ACP reductase	Natronorubrum sulfidifaciens	79	79	0.53	5e-14	0.36	WP_008163168.1
	oxidoreductase	Pseudomonas pseudoalcaligenes	79	79	0.53	5e-14	0.36	KJU75372.1
	short-chain dehydrogenase	Belliella pelovolcani	79	79	0.53	5e-14	0.36	WP_076499574.1
	MULTISPECIES: beta-ketoacyl-ACP reductase	Tyzzerella	79	79	0.48	6e-14	0.4	WP_004612147.1
	short-chain dehydrogenase	Tistrella mobilis	79	79	0.53	6e-14	0.35	WP_062769280.1
	short-chain dehydrogenase	Thermobifida halotolerans	79	79	0.46	6e-14	0.38	WP_068691772.1
	NAD(P)-dependent oxidoreductase	Streptomyces fradiae	79	79	0.6	1e-13	0.33	WP_043467988.1
	MULTISPECIES: oxidoreductase	Pseudomonas aeruginosa group	78.2	78.2	0.53	1e-13	0.36	WP_037054708.1
	oxidoreductase	Streptomyces bingchenggensis	78.2	78.2	0.62	1e-13	0.35	WP_014172693.1
	oxidoreductase	Pseudomonas mendocina	77.8	77.8	0.53	1e-13	0.35	WP_003241342.1
	MULTISPECIES: oxidoreductase	Pseudomonas	77.8	77.8	0.53	1e-13	0.35	WP_037004120.1
	short-chain dehydrogenase/reductase SDR	Calocera cornea HHB12733	77.8	77.8	0.6	2e-13	0.31	KZT53691.1
	oxidoreductase	Streptomyces luteus	77	77	0.65	2e-13	0.32	WP_043381510.1
	short-chain dehydrogenase reductase	Klebsormidium flaccidum	79	79	0.53	2e-13	0.36	GAQ91341.1
	glucose-1-dehydrogenase	Macrococcus caseolyticus	77	77	0.57	3e-13	0.34	WP_012656097.1
	oxidoreductase	Pseudomonas sp. EGD-AK9	76.6	76.6	0.53	4e-13	0.36	WP_021444369.1
	short-chain dehydrogenase	Pseudobacteroides cellulosolvens	76.6	76.6	0.47	4e-13	0.35	WP_036944434.1
	NAD(P)-dependent oxidoreductase	Streptomyces viridochromogenes	77.4	77.4	0.61	4e-13	0.33	WP_003995930.1
	MULTISPECIES: short-chain dehydrogenase	Streptomyces	76.6	76.6	0.47	4e-13	0.38	WP_030587767.1
	PREDICTED: 11-beta-hydroxysteroid dehydrogenase 1B-like isoform X1	Nicotiana attenuata	76.6	76.6	0.53	5e-13	0.32	XP_019241018.1
	short-chain dehydrogenase	Serratia marcescens	76.6	76.6	0.46	5e-13	0.34	WP_033634736.1
	short chain dehydrogenase	Bacteroidetes bacterium GWF2_41_31	76.6	76.6	0.53	5e-13	0.35	OFY49489.1
	3-oxoacyl-(Acyl-carrier protein) reductase	uncultured bacterium	75.9	75.9	0.64	6e-13	0.29	EKD86478.1
Bc_10331	hypothetical protein CSUB01_11012	Colletotrichum sublineola	226	226	1	8e-74	0.67	KDN70365.1
	uncharacterized protein FPRN_14137	Fusarium proliferatum	146	146	0.88	2e-42	0.52	CVL05983.1
	uncharacterized protein FMAN_14360	Fusarium mangiferae	146	146	0.88	3e-42	0.51	CVL07438.1
	uncharacterized protein LW93_6760	Fusarium fujikuroi	145	145	0.88	4e-42	0.52	KLO81609.1
	uncharacterized protein FFUJ_11219	Fusarium fujikuroi IMI 58289	145	145	0.88	4e-42	0.52	CCT75179.1
	hypothetical protein FOWG_16706	Fusarium oxysporum f. sp. lycopersici MN25	145	145	0.88	8e-42	0.53	EWZ79123.1
	hypothetical protein FOZG_06254	Fusarium oxysporum Fo47	143	143	0.88	4e-41	0.52	EWZ46069.1
	hypothetical protein FOC1_g10001499	Fusarium oxysporum f. sp. cubense race 1	143	143	0.88	4e-41	0.51	ENH75308.1
	hypothetical protein FOVG_16545	Fusarium oxysporum f. sp. pisi HDV247	143	143	0.88	4e-41	0.51	EXA32272.1
	hypothetical protein FOC4_g10004103	Fusarium oxysporum f. sp. cubense race 4	142	142	0.88	9e-41	0.52	EMT72629.1
	hypothetical protein FOXB_01081	Fusarium oxysporum Fo5176	139	139	0.88	1e-39	0.51	EGU88414.1
	unnamed protein product	Fusarium acuminatum CS5907	126	126	0.88	2e-33	0.46	CEG03788.1
	hypothetical protein FOXB_16490	Fusarium oxysporum Fo5176	119	119	0.85	1e-31	0.44	EGU73002.1
	hypothetical protein FOMG_16561	Fusarium oxysporum f. sp. melonis 26406	117	117	0.75	7e-31	0.52	EXK26952.1
	putative snoal-like polyketide cyclase family protein 2 protein	Neofusicoccum parvum UCRNP2	117	117	0.93	1e-30	0.38	XP_007588639.1
	hypothetical protein FOVG_16842	Fusarium oxysporum f. sp. pisi HDV247	104	104	0.9	9e-26	0.4	EXA31964.1
	unnamed protein product	Penicillium camemberti	104	104	0.96	1e-25	0.39	CRL21842.1
	hypothetical protein A1O9_09386	Aspergillus niger	103	103	0.96	2e-25	0.37	GAQ40137.1
	hypothetical protein ASPBRDRAFT_48323	Aspergillus brasiliensis CBS 101740	102	102	0.96	4e-25	0.37	OJJ66812.1
	hypothetical protein ASPTUDRAFT_33637	Aspergillus tubingensis CBS 134.48	102	102	0.96	8e-25	0.36	OJI79330.1
	hypothetical protein FOWG_10083	Fusarium oxysporum f. sp. lycopersici MN25	102	102	0.94	1e-24	0.38	EWZ86515.1
	hypothetical protein FOXB_05665	Fusarium oxysporum Fo5176	101	101	0.9	1e-24	0.39	EGU83795.1
	hypothetical protein FOMG_02230	Fusarium oxysporum f. sp. melonis 26406	101	101	0.94	1e-24	0.38	EXK49747.1
	hypothetical protein FOQG_16237	Fusarium oxysporum f. sp. raphani 54005	100	100	0.9	3e-24	0.39	EXK79132.1
	uncharacterized protein FPRO_02003	Fusarium proliferatum ET1	100	100	0.93	3e-24	0.38	CZR32489.1
	hypothetical protein FOC1_g10001454	Fusarium oxysporum f. sp. cubense race 1	100	100	0.9	4e-24	0.39	ENH66332.1
	Uncharacterized protein LW93_4796	Fusarium fujikuroi	100	100	0.93	6e-24	0.38	KLO81222.1
	hypothetical protein FOIG_11158	Fusarium oxysporum f. sp. cubense tropical race 4 54006	99	99	0.9	1e-23	0.39	EXL96799.1
	hypothetical protein FOVG_17453	Fusarium oxysporum f. sp. pisi HDV247	99	99	0.86	2e-23	0.39	EXA31209.1
	hypothetical protein FOXG_01385	Fusarium oxysporum f. sp. lycopersici 4287	101	101	0.93	2e-23	0.38	XP_018234074.1
	uncharacterized protein FMAN_01925	Fusarium mangiferae	98.2	98.2	0.93	3e-23	0.38	CVK85003.1
	uncharacterized protein FPRN_01919	Fusarium proliferatum	97.1	97.1	0.93	7e-23	0.38	CVK84342.1
	hypothetical protein FAVG1_10656	Fusarium avenaceum	96.7	96.7	0.85	1e-22	0.37	KIL86259.1
	hypothetical protein NECHADRAFT_88631	Nectria haematococca mpVI 77-13-4	95.9	95.9	0.85	3e-22	0.37	XP_003044172.1
	hypothetical protein A1O9_09386	Exophiala aquamarina CBS 119918	95.5	95.5	0.97	4e-22	0.37	XP_013257533.1
	hypothetical protein IQ07DRAFT_583910	Pyrenochaeta sp. DS3sAY3a	94	94	1	2e-21	0.37	OAL54690.1
	hypothetical protein FOVG_18702	Fusarium oxysporum f. sp. pisi HDV247	90.5	90.5	0.98	3e-20	0.33	EXA29868.1
	hypothetical protein FAVG1_10649	Fusarium avenaceum	80.1	80.1	0.98	4e-16	0.29	KIL86252.1
	hypothetical protein bcere0014_30450	Bacillus cereus BDRD-ST196	75.9	75.9	0.9	1e-14	0.31	EEL05319.1
	hypothetical protein	Paenibacillus dauci	78.6	78.6	0.88	1e-14	0.35	WP_052714335.1
	hypothetical protein	Bacillus cereus	76.3	76.3	0.84	2e-14	0.33	WP_002169553.1
	hypothetical protein	Paenibacillus sp. A9	78.6	78.6	0.88	2e-14	0.35	WP_017814165.1
	MULTISPECIES: pyruvate kinase	Bacillus cereus group	75.5	75.5	0.9	3e-14	0.31	WP_033709289.1
	pyruvate kinase	Bacillus cereus	74.7	74.7	0.84	5e-14	0.31	WP_063218849.1
	hypothetical protein	Erythrobacter sp. SG61-1L	73.9	73.9	0.87	7e-14	0.34	WP_054531095.1
	hypothetical protein SZ64_12370	Erythrobacter sp. SG61-1L	73.9	73.9	0.87	7e-14	0.34	KPL68818.1
	hypothetical protein	Bacillus cereus	74.3	74.3	0.8	9e-14	0.31	WP_002016537.1
	pyruvate kinase	Bacillus cereus	72	72	0.65	1e-13	0.35	OOR19892.1
	hypothetical protein	Bacillus cereus	73.9	73.9	0.8	1e-13	0.31	WP_002144275.1
	hypothetical protein	Bacillus cereus	73.9	73.9	0.8	1e-13	0.33	WP_000764199.1
	hypothetical protein	Paenibacillus bovis	75.9	75.9	0.89	1e-13	0.33	WP_060536209.1
	hypothetical protein	Cephaloticoccus primus	72.8	72.8	0.78	2e-13	0.32	WP_068629610.1
	hypothetical protein	Bacillus cereus	73.6	73.6	0.9	2e-13	0.31	WP_002191697.1
	pyruvate kinase	Bacillus mycoides	73.2	73.2	0.84	2e-13	0.29	WP_060751013.1
	hypothetical protein	Bacillus cereus	73.2	73.2	0.8	2e-13	0.31	WP_002150882.1
	hypothetical protein	Bacillus cereus	72.8	72.8	0.8	3e-13	0.31	WP_002166671.1
	hypothetical protein	Bacillus cereus	72.8	72.8	0.9	3e-13	0.31	WP_002193497.1
	pyruvate kinase	Bacillus cereus	70.9	70.9	0.72	4e-13	0.32	WP_053215510.1
	pyruvate kinase	Bacillus cereus	72.4	72.4	0.8	5e-13	0.3	WP_078205668.1
	hypothetical protein	Bacillus cereus	72	72	0.8	5e-13	0.31	WP_000764187.1
	pyruvate kinase	Bacillus mycoides	72	72	0.84	5e-13	0.3	WP_060752021.1
	pyruvate kinase	Bacillus wiedmannii	72	72	0.84	6e-13	0.3	WP_064472552.1
	pyruvate kinase	Bacillus cereus	72	72	0.8	7e-13	0.31	WP_061531652.1
	SnoaL-like domain protein	bacterium YEK0313	71.2	71.2	0.72	8e-13	0.35	CEJ10552.1
	polyketide cyclase	Sphingomonas sp. Leaf62	70.1	70.1	0.66	2e-12	0.36	WP_056622643.1
	MULTISPECIES: polyketide cyclase	Sphingomonas	70.1	70.1	0.66	2e-12	0.37	WP_055793187.1
	polyketide cyclase	Sphingomonas sp. Leaf67	70.1	70.1	0.66	2e-12	0.36	WP_056001334.1
	hypothetical protein	Sphingobium sp. SYK-6	69.7	69.7	0.59	2e-12	0.37	WP_014077103.1
	polyketide cyclase	Altererythrobacter atlanticus	69.7	69.7	0.9	3e-12	0.31	WP_046904383.1
	hypothetical protein	Bacillus cereus	70.1	70.1	0.8	3e-12	0.29	WP_000764189.1
	Uncharacterized protein BC05F1_03307	Bacillus cereus	70.1	70.1	0.84	3e-12	0.3	SCC40242.1
	hypothetical protein	Kingella oralis	69.3	69.3	0.89	4e-12	0.3	WP_050755606.1
	hypothetical protein NECHADRAFT_88583	Nectria haematococca mpVI 77-13-4	68.9	68.9	0.81	6e-12	0.31	XP_003044201.1
	Predicted SnoaL-like aldol condensation-catalyzing enzyme	Sphingobium sp. YR768	67.8	67.8	0.64	1e-11	0.36	SER34332.1
	SnoaL-like polyketide cyclase	Kingella oralis ATCC 51147	68.9	68.9	0.89	1e-11	0.3	EEP66615.1
	membrane protein	Halomonas sp. HG01	67.4	67.4	0.86	3e-11	0.3	WP_046078989.1
	polyketide cyclase	Novosphingobium sp. SCN 66-18	67	67	0.62	3e-11	0.37	ODU69216.1
	hypothetical protein	Halomonas utahensis	67.4	67.4	0.86	3e-11	0.29	WP_077528968.1
	hypothetical protein A2Y65_11995	Deltaproteobacteria bacterium RBG_13_52_11	66.6	66.6	0.82	3e-11	0.29	OGP53537.1
	membrane protein	Gordonia effusa	67.4	67.4	0.88	3e-11	0.3	WP_007318191.1
	MULTISPECIES: polyketide cyclase	Sphingomonas	66.6	66.6	0.9	4e-11	0.29	WP_055756177.1
	polyketide cyclase	Pelomonas sp. KK5	66.6	66.6	0.67	4e-11	0.31	WP_077037654.1
	polyketide cyclase	Nocardia vinacea	66.2	66.2	0.78	5e-11	0.29	WP_040686755.1
	polyketide cyclase	Novosphingobium capsulatum	66.2	66.2	0.66	5e-11	0.32	WP_062781996.1
	MULTISPECIES: polyketide cyclase	Novosphingobium	65.9	65.9	0.66	6e-11	0.32	WP_051146456.1
	hypothetical protein	Paenibacillus wulumuqiensis	68.6	68.6	0.88	7e-11	0.31	WP_052723842.1
	hypothetical protein	Pseudomonas citronellolis	65.5	65.5	0.69	1e-10	0.33	WP_070065496.1
	hypothetical protein	Pseudomonas aeruginosa	65.5	65.5	0.68	1e-10	0.31	WP_057379154.1
	polyketide cyclase	Sphingomonas sp. FUKUSWIS1	65.1	65.1	0.89	1e-10	0.33	WP_042467530.1
	hypothetical protein	Sphingobium xenophagum	64.7	64.7	0.84	2e-10	0.28	WP_019053341.1
	MULTISPECIES: polyketide cyclase	Sphingomonas	65.1	65.1	0.66	2e-10	0.36	WP_007404931.1
	Predicted SnoaL-like aldol condensation-catalyzing enzyme	Devosia crocina	64.7	64.7	0.72	3e-10	0.34	SFV27562.1
	MULTISPECIES: polyketide cyclase	Proteobacteria	64.3	64.3	0.66	3e-10	0.3	WP_060979305.1
	membrane protein	Halomonas elongata	64.3	64.3	0.86	3e-10	0.29	WP_013333078.1
	hypothetical protein	Sphingobium xenophagum	63.5	63.5	0.84	4e-10	0.29	WP_017181847.1
	polyketide cyclase	Acidovorax sp. CCH12-A4	63.9	63.9	0.66	5e-10	0.3	WP_067513246.1
	hypothetical protein ABT10_22640	Novosphingobium sp. SCN 63-17	63.2	63.2	0.75	6e-10	0.33	ODU78449.1
	hypothetical protein	Altererythrobacter sp. Root672	62.8	62.8	0.66	7e-10	0.31	WP_055925558.1
	polyketide cyclase	Novosphingobium sp. SCN 63-17	63.2	63.2	0.64	8e-10	0.34	ODU82590.1
	polyketide cyclase	Sphingomonas hankookensis	63.2	63.2	0.66	1e-09	0.34	WP_066691526.1
Bc_11188	FAD-binding domain-containing protein	Glonium stellatum	487	487	0.96	2e-167	0.54	OCL07153.1
	hypothetical protein W97_07461	Coniosporium apollinis CBS 100218	486	486	0.95	1e-166	0.52	XP_007783520.1
	hypothetical protein FE78DRAFT_167943	Acidomyces richmondensis	481	481	0.98	8e-165	0.49	KXL45391.1
	6-hydroxy-d-nicotine oxidase	Fusarium avenaceum	478	478	0.99	1e-163	0.5	KIL83885.1
	6-hydroxy-D-nicotine oxidase	Fusarium fujikuroi	477	477	0.99	3e-163	0.5	KLP05738.1
	related to 6-hydroxy-D-nicotine oxidase	Fusarium proliferatum	475	475	0.99	2e-162	0.5	CVL12403.1
	related to 6-hydroxy-D-nicotine oxidase	Fusarium fujikuroi IMI 58289	475	475	0.99	2e-162	0.5	CCT64973.1
	related to 6-hydroxy-D-nicotine oxidase	Fusarium mangiferae	475	475	0.99	3e-162	0.5	CVK94533.1
	hypothetical protein Z518_10880	Rhinocladiella mackenziei CBS 650.93	474	474	0.96	5e-162	0.51	XP_013267165.1
	related to 6-hydroxy-D-nicotine oxidase	Fusarium proliferatum ET1	474	474	0.99	8e-162	0.49	CZR35981.1
	Uncharacterized protein LW93_7120	Fusarium fujikuroi	473	473	0.99	1e-161	0.5	KLO84869.1
	FAD binding domain protein	Cenococcum geophilum 1.58	472	472	0.96	2e-161	0.54	OCK87676.1
	putative fad binding domain protein	Diplodia seriata	471	471	0.96	8e-161	0.54	KKY16310.1
	hypothetical protein FVEG_03487	Fusarium verticillioides 7600	471	471	0.96	9e-161	0.5	XP_018747539.1
	hypothetical protein FOZG_08007	Fusarium oxysporum Fo47	470	470	0.96	2e-160	0.5	EWZ43304.1
	putative fad binding domain protein	Neofusicoccum parvum UCRNP2	469	469	0.97	5e-160	0.52	XP_007581234.1
	hypothetical protein FOXG_05629	Fusarium oxysporum f. sp. lycopersici 4287	469	469	0.96	5e-160	0.5	XP_018241064.1
	6-hydroxy-D-nicotine oxidase	Fusarium oxysporum f. sp. cubense race 1	468	468	0.96	1e-159	0.49	ENH66401.1
	hypothetical protein FOVG_16918	Fusarium oxysporum f. sp. pisi HDV247	468	468	0.96	2e-159	0.5	EXA31769.1
	6-hydroxy-D-nicotine oxidase	Fusarium oxysporum f. sp. cubense race 4	467	467	0.96	2e-159	0.49	EMT72456.1
	hypothetical protein V496_07064	Pseudogymnoascus sp. VKM F-4515 (FW-2607)	467	467	0.96	3e-159	0.5	KFY55164.1
	hypothetical protein FOWG_00039	Fusarium oxysporum f. sp. lycopersici MN25	467	467	0.96	3e-159	0.5	EWZ99607.1
	hypothetical protein FOYG_04068	Fusarium oxysporum FOSC 3-a	467	467	0.96	3e-159	0.49	EWY94920.1
	hypothetical protein FOMG_11474	Fusarium oxysporum f. sp. melonis 26406	467	467	0.96	4e-159	0.49	EXK32578.1
	hypothetical protein FOTG_08812	Fusarium oxysporum f. sp. vasinfectum 25433	466	466	0.96	7e-159	0.49	EXM23850.1
	hypothetical protein VE04_04232	Pseudogymnoascus sp. 24MN13	465	465	0.96	1e-158	0.5	OBT54711.1
	hypothetical protein V499_05871	Pseudogymnoascus sp. VKM F-103	464	464	0.96	2e-158	0.5	KFY74089.1
	hypothetical protein FOPG_13107	Fusarium oxysporum f. sp. conglutinans race 2 54008	465	465	0.96	2e-158	0.49	EXL71146.1
	fad bindingprotein	Ophiostoma piceae UAMH 11346	466	466	0.99	2e-158	0.49	EPE04041.1
	hypothetical protein FOCG_01841	Fusarium oxysporum f. sp. radicis-lycopersici 26381	465	465	0.96	3e-158	0.49	EXL58286.1
	hypothetical protein PV05_03232	Exophiala xenobiotica	464	464	0.96	3e-158	0.49	XP_013319319.1
	hypothetical protein VE01_04222	Pseudogymnoascus verrucosus	463	463	0.96	5e-158	0.5	XP_018130555.1
	hypothetical protein FOQG_15391	Fusarium oxysporum f. sp. raphani 54005	463	463	0.96	9e-158	0.49	EXK80040.1
	hypothetical protein FOXB_15988	Fusarium oxysporum Fo5176	465	465	0.96	1e-157	0.49	EGU73525.1
	hypothetical protein VF21_09211	Pseudogymnoascus sp. 05NY08	461	461	0.96	3e-157	0.5	OBT71912.1
	fad binding domain protein	Diplodia corticola	461	461	0.96	6e-157	0.52	XP_020131182.1
	FAD linked oxidase	Macrophomina phaseolina MS6	459	459	0.96	3e-156	0.51	EKG10776.1
	hypothetical protein AK830_g3654	Neonectria ditissima	459	459	0.96	5e-156	0.48	KPM42961.1
	hypothetical protein VE03_04073	Pseudogymnoascus sp. 23342-1-I1	456	456	0.99	3e-155	0.5	OBT66818.1
	hypothetical protein AC578_1999	Mycosphaerella eumusae	454	454	0.95	2e-154	0.48	KXT01831.1
	hypothetical protein V491_03813	Pseudogymnoascus sp. VKM F-3775	454	454	0.99	2e-154	0.49	KFY20322.1
	hypothetical protein VE02_06086	Pseudogymnoascus sp. 03VT05	454	454	0.96	4e-154	0.49	OBT85853.1
	hypothetical protein V500_02812	Pseudogymnoascus sp. VKM F-4518 (FW-2643)	452	452	0.99	2e-153	0.49	KFY95361.1
	hypothetical protein NECHADRAFT_94796	Nectria haematococca mpVI 77-13-4	451	451	0.95	2e-153	0.5	XP_003040160.1
	hypothetical protein V502_02515	Pseudogymnoascus sp. VKM F-4520 (FW-2644)	451	451	0.96	5e-153	0.5	KFZ23018.1
	hypothetical protein VE00_09879	Pseudogymnoascus sp. WSF 3629	451	451	0.99	5e-153	0.49	OBT40271.1
	hypothetical protein PV11_06614	Exophiala sideris	474	474	0.96	1e-152	0.5	KIV79022.1
	oxidoreductase	Grosmannia clavigera kw1407	449	449	0.93	3e-152	0.49	XP_014172987.1
	FAD-binding, type 2	Penicillium camemberti	448	448	0.96	5e-152	0.49	CRL18867.1
	hypothetical protein A1O9_07499	Exophiala aquamarina CBS 119918	444	444	0.99	4e-150	0.49	XP_013258509.1
	FAD binding domain protein	Aspergillus nomius NRRL 13137	443	443	0.93	4e-150	0.5	XP_015403034.1
	hypothetical protein V493_03470	Pseudogymnoascus sp. VKM F-4281 (FW-2241)	442	442	0.99	8e-150	0.48	KFY27486.1
	hypothetical protein OIDMADRAFT_105657	Oidiodendron maius Zn	444	444	0.97	8e-150	0.51	KIM97338.1
	FAD linked oxidase domain-containing protein	Aspergillus oryzae	442	442	0.93	9e-150	0.49	OOO13500.1
	FAD binding domain protein	Aspergillus flavus AF70	442	442	0.93	1e-149	0.49	KOC15531.1
	FAD binding domain protein	Aspergillus oryzae RIB40	442	442	0.93	1e-149	0.49	XP_001817261.2
	FAD binding domain protein	Aspergillus bombycis	441	441	0.93	3e-149	0.49	OGM45617.1
	hypothetical protein PENARI_c017G03140	Penicillium arizonense	441	441	0.98	3e-149	0.5	OGE50232.1
	hypothetical protein ASPSYDRAFT_155649	Aspergillus sydowii CBS 593.65	440	440	0.97	7e-149	0.48	OJJ57122.1
	FAD/FMN-containing dehydrogenase	Aspergillus oryzae 3.042	442	442	0.93	7e-149	0.49	EIT73943.1
	FAD binding domain protein	Aspergillus parasiticus SU-1	440	440	0.93	1e-148	0.49	KJK61626.1
	unnamed protein product	Aspergillus oryzae RIB40	442	442	0.93	1e-148	0.49	BAE55259.1
	hypothetical protein PV08_02728	Exophiala spinifera	440	440	0.95	2e-148	0.5	XP_016238656.1
	putative fad binding domain protein	Eutypa lata UCREL1	435	435	0.97	5e-147	0.48	XP_007794928.1
	related to 6-hydroxy-D-nicotine oxidase	Phialocephala subalpina	435	435	0.95	7e-147	0.49	CZR64030.1
	6-hydroxy-D-nicotine oxidase	Talaromyces islandicus	443	443	0.94	8e-147	0.47	CRG88993.1
	hypothetical protein V501_00516	Pseudogymnoascus sp. VKM F-4519 (FW-2642)	432	432	0.99	8e-146	0.47	KFZ19746.1
	putative fad binding domain protein	Phaeomoniella chlamydospora	431	431	0.96	3e-145	0.48	KKY16833.1
	Putative Catalytic activity:	Penicillium brasilianum	431	431	0.96	2e-144	0.49	CEJ61282.1
	FAD binding domain protein	Phialocephala scopiformis	429	429	0.95	2e-144	0.49	XP_018068622.1
	FAD binding domain protein	Penicillium brasilianum	428	428	0.93	3e-144	0.5	OOQ86805.1
	hypothetical protein PV10_08484	Exophiala mesophila	426	426	0.99	2e-143	0.49	XP_016220420.1
	hypothetical protein ANO11243_049880	fungal sp. No.1.1243	429	429	0.95	4e-143	0.49	GAM86967.1
	FAD-binding domain-containing protein	Aureobasidium pullulans EXF-150	422	422	0.95	1e-141	0.48	KEQ82938.1
	FAD binding domain protein	Aspergillus fischeri NRRL 181	422	422	0.96	1e-141	0.49	XP_001263970.1
	6-hydroxy-D-nicotine oxidase	Penicillium subrubescens	421	421	0.93	3e-141	0.49	OKO98040.1
	hypothetical protein PV09_08617	Verruconis gallopava	421	421	0.95	9e-141	0.48	XP_016209683.1
	FAD binding oxidoreductase, putative	Talaromyces marneffei ATCC 18224	419	419	0.96	2e-140	0.46	XP_002149775.1
	6-hydroxy-D-nicotine oxidase	Aspergillus udagawae	418	418	0.96	5e-140	0.49	GAO86450.1
	hypothetical protein ASPCADRAFT_509746	Aspergillus carbonarius ITEM 5010	416	416	0.93	2e-139	0.47	OOF91747.1
	hypothetical protein ASPWEDRAFT_40673	Aspergillus wentii DTO 134E9	416	416	0.96	2e-139	0.47	OJJ35472.1
	hypothetical protein AN3399.2	Aspergillus nidulans FGSC A4	416	416	0.95	2e-139	0.47	XP_661003.1
	hypothetical protein ZTR_09329	Talaromyces verruculosus	423	423	0.93	2e-139	0.49	KUL83001.1
	hypothetical protein EMPG_09539	Emmonsia parva UAMH 139	413	413	0.93	2e-138	0.47	KLJ12374.1
	hypothetical protein ASPACDRAFT_47965	Aspergillus aculeatus ATCC 16872	412	412	0.93	1e-137	0.47	XP_020051559.1
	FAD binding domain protein	Aspergillus niger CBS 513.88	413	413	0.93	3e-138	0.47	XP_001402534.3
	hypothetical protein ASPNIDRAFT_46134	Aspergillus niger ATCC 1015	411	411	0.93	2e-137	0.47	EHA22520.1
	hypothetical protein ASPBRDRAFT_128485	Aspergillus brasiliensis CBS 101740	410	410	0.93	4e-137	0.47	OJJ70293.1
	FAD binding domain-containing protein	Aspergillus fumigatus Z5	418	418	0.96	1e-136	0.49	KMK54956.1
	hypothetical protein ASPFODRAFT_63757	Aspergillus luchuensis CBS 106.47	409	409	0.93	1e-136	0.47	OJZ82558.1
	FAD binding domain protein	Aspergillus kawachii IFO 4308	409	409	0.93	1e-136	0.47	GAA92855.1
	hypothetical protein EMCG_09322	Emmonsia crescens UAMH 3008	408	408	0.93	2e-136	0.46	KKZ64781.1
	hypothetical protein ACJ73_03958	Blastomyces percursus	407	407	0.93	4e-136	0.47	OJD24684.1
	hypothetical protein PFICI_10079	Pestalotiopsis fici W106-1	408	408	0.99	4e-136	0.46	XP_007836851.1
	hypothetical protein ASPTUDRAFT_158177	Aspergillus tubingensis CBS 134.48	407	407	0.96	6e-136	0.46	OJI88800.1
	conserved hypothetical protein	Aspergillus terreus NIH2624	405	405	0.96	6e-135	0.47	XP_001217636.1
	hypothetical protein TCE0_017r04386	Talaromyces cellulolyticus	405	405	0.93	6e-135	0.47	GAM35790.1
	hypothetical protein BDFG_06971	Blastomyces dermatitidis ATCC 26199	404	404	0.93	8e-135	0.46	EQL30579.1
	hypothetical protein AJ78_06671	Emergomyces pasteuriana Ep9510	403	403	0.93	1e-134	0.46	OJD12794.1
	FAD binding domain-containing protein	Blastomyces dermatitidis ATCC 18188	402	402	0.93	2e-134	0.46	EGE84772.2

## Sheet: TableS5
Table S5: Number of secreted proteins from B. cookei and other Bipolaris species. GPI: glycosylphosphatidylinositol; SSPs: small secreted proteins. Number of SSPs, proteases, lipases, and peroxidases was obtained from the secretome, i.e. proteins with a signal peptide, no GPI-anchor, and at most one transmembrane domain.
	B. cookei	B. maydis C5	B. sorokiniana	B. zeicola	B. oryzae	B. victoriae
Proteins with a signal peptide	1076	1294	1214	1289	1239	1317
Proteins with >1 transmembrane domain	78	99	89	103	96	97
GPI-anchored proteins	100	117	105	105	105	105
Secretome	865	1046	986	1041	1009	1083
SSPs	233	320	285	310	292	341
Secreted proteases	74	74	80	85	84	87
Secreted lipases	107	130	127	130	128	132
Secreted peroxidases	43	46	39	48	41	48

## Sheet: TableS6
Table S6: Size and number of predicted genes from genomes of sequenced Pleosporales species.
Group Name: Pleosporales
Release Date: 12/5/2014
Obtained at http://genome.jgi.doe.gov/pleosporales/pleosporales.info.html
Name	Genome size (bp)	Predicted genes
Aaosphaeria arxii CBS 175.79 v1.0	38901049	14203
Alternaria alternata SRC1lrK2f v1.0	32990834	13469
Alternaria brassicicola	31974449	10688
Amniculicola lignicola CBS 123094 v1.0	49576578	15590
Ampelomyces quisqualis HMLAC05119 v1.0	36811257	11144
Ascochyta rabiei ArDII	34658250	10596
Bimuria novae-zelandiae CBS 107.79 v1.0	78183505	16681
Byssothecium circinans CBS 675.92 v1.0	49288729	15785
Clathrospora elynae CBS 161.51 v1.0	37388950	13617
Clohesyomyces aquaticus v1.0	49677730	15810
Cochliobolus carbonum 26-R-13 v1.0	31267936	12857
Cochliobolus heterostrophus C4 v1.0	32929167	12720
Cochliobolus heterostrophus C5 v2.0	36456735	13336
Cochliobolus lunatus m118 v2.0	31171894	12131
Cochliobolus miyabeanus ATCC 44560 v1.0	31362097	12007
Cochliobolus sativus ND90Pr v1.0	34417436	12250
Cochliobolus victoriae FI3 v1.0	32829575	12894
Corynespora cassiicola CCP v1.0	44846156	17166
Cucurbitaria berberidis CBS 394.84 v1.0	32905402	12439
Decorospora gaudefroyi v1.0	30559368	11835
Delitschia confertaspora ATCC 74209 v1.0	31159062	10171
Didymella exigua CBS 183.55 v1.0	34389227	12394
Didymella zeae-maydis 3018	32598614	11614
Dothidotthia symphoricarpi v1.0	34433519	11790
Karstenula rhodostoma CBS 690.94 v1.0	45074449	15043
Lentithecium fluviatile v1.0	54688705	16742
Leptosphaeria maculans	44892605	12469
Lindgomyces ingoldianus ATCC 200398 v1.0	69030646	15956
Lophiostoma macrostomum v1.0	42577411	16160
Lophiotrema nucula CBS 627.86 v1.0	48642237	18117
Macroventuria anomochaeta CBS 525.71 v1.0	33336106	12954
Massarina eburnea CBS 473.64 v1.0	38236937	12935
Massariosphaeria phaeospora CBS 611.86 v1.0	42105601	14021
Melanomma pulvis-pyrius v1.0	42094923	15881
Ophiobolus disseminans CBS 113818 v1.0	41683814	16027
Paraconiothyrium sporulosum AP3s5-JAC2a v1.0	38464024	14745
Periconia macrospinosa DSE2036 v1.0	54992973	18750
Phaeosphaeriaceae sp. PMI_808 v1.0	56370691	15864
Phoma tracheiphila IPT5 v1.0	34242632	13209
Pleomassaria siparia v1.0	43176591	13486
Polyplosphaeria fusca CBS 125425 v1.0	37009770	15194
Pyrenochaeta lycopersici ISPaVe ER 1252 v1.0	40265766	14311
Pyrenochaeta sp. DS3sAY3a v1.0	38501010	14995
Pyrenophora teres f. teres	33583335	11799
Pyrenophora tritici-repentis	37840464	12141
Setomelanomma holmii CBS 110217 v1.0	39179649	14389
Setosphaeria turcica Et28A v1.0	43014577	11702
Setosphaeria turcica NY001 v1.0	38422090	13422
Sporormia fimetaria v1.0	25892244	10783
Stagonospora nodorum SN15 v2.0	37213987	12380
Stagonospora sp. SRC1lsM3a v1.0	36082944	14430
Stemphylium lycopersici CIDEFI-216	35173254	8997
Trematosphaeria pertusa CBS 122368 v1.0	47745773	17306
Verruculina enalia CBS 304.66 v1.0	61207694	13748
Westerdykella ornata CBS 379.55 v1.0	26979746	10410
